# Supplementary material for: Discovery and validation of key genes and potential mechanisms linked to endothelial cell senescence and carbohydrate metabolism in recurrent spontaneous abortion
Source: Open Med (Wars). 2026 Jun 24;21(1):20261464. doi: 10.1515/med-2026-1464 (PMC13293328; doi:10.1515/med-2026-1464)
Supplement: Supplementary file 1 — Supplementary Material [file j_med-2026-1464_suppl_001.xls]

## Sheet: Table S1.ESRGs_list
Gene symbol
SLC9A3R2
PLEKHG1
TMEM204
AFAP1L1
SYNPO
S100A16
IPO11
LUZP1
TNFAIP1
RAB13
UTRN
FERMT2
MYCT1
NES
STC1
MMRN2
TCF4
MAGI1
MAST4
PLXND1
PHACTR2
CAPNS1
PLXNA2
EFNB2
COL4A2
COX7A1
CD34
TGM2
NID1
DYSF
LAMB1
LAMC1
FLT1
CD93
HECW2
ITGA5
FZD4
BMPR2
MECOM
PNP
RGS3
VWA1
CAV2
RHOJ
DUSP6
BCL6B
A2M
SCARF1
UACA
NRP1
ZEB1
PPIC
ICAM2
KDR
ACVRL1
IGFBP7
CAVIN1
ECE1
TUBB6
CAVIN3
TRIOBP
SLC44A2
GALNT18
PODXL
PTPRG
TM4SF18
CDH5
PLK2
LMO2
LRRC8A
FSCN1
PLEKHA1
LAMA4
DLL4
ESAM
DLC1
IL3RA
RHOC
NECTIN2
EFNA1
YES1
TPM4
SPARC
DOCK6
PRSS23
JCAD
BCAM
SERPINH1
GRB10
NFIA
JAG1
GNAI2
PCDH12
PLVAP
GJA1
CYYR1
COL4A1
INSR
LAMA5
EHD4
PEA15
MGLL
