# Supplementary material for: Discovery and validation of key genes and potential mechanisms linked to endothelial cell senescence and carbohydrate metabolism in recurrent spontaneous abortion
Source: Open Med (Wars). 2026 Jun 24;21(1):20261464. doi: 10.1515/med-2026-1464 (PMC13293328; doi:10.1515/med-2026-1464)
Supplement: Supplementary file 2 — Supplementary Material [file j_med-2026-1464_suppl_002.xlsx]

## Sheet: Table S2. The list of CMRGs
Gene symbol
HK3
HK1
HK2
HKDC1
GCK
GPI
PFKM
PFKP
PFKL
FBP1
FBP2
ALDOC
ALDOA
ALDOB
TPI1
GAPDH
GAPDHS
PGK2
PGK1
PGAM1
PGAM2
PGAM4
ENO3
ENO2
ENO1
ENO4
PKM
PKLR
PDHA2
PDHA1
PDHB
DLAT
DLD
LDHAL6A
LDHAL6B
LDHA
LDHB
LDHC
ADH1A
ADH1B
ADH1C
ADH7
ADH4
ADH5
ADH6
AKR1A1
ALDH2
ALDH3A2
ALDH1B1
ALDH7A1
ALDH9A1
ALDH3B1
ALDH3B2
ALDH3A1
ACSS1
ACSS2
GALM
PGM1
PGM2
G6PC1
G6PC2
G6PC3
ADPGK
BPGM
MINPP1
PCK1
PCK2
CS
ACLY
ACO2
ACO1
IDH1
IDH2
IDH3B
IDH3G
IDH3A
OGDHL
OGDH
DLST
SUCLG1
SUCLG2
SUCLA2
SDHA
SDHB
SDHC
SDHD
FH
MDH1
MDH2
PC
G6PD
PGLS
H6PD
PGD
RPE
RPEL1
TKT
TKTL2
TKTL1
TALDO1
RPIA
DERA
RBKS
PRPS1L1
PRPS2
PRPS1
RGN
IDNK
GLYCTK
GUSB
KL
UGT2A1
UGT2A3
UGT2B17
UGT2B11
UGT2B28
UGT1A6
UGT1A4
UGT1A1
UGT1A3
UGT2B10
UGT1A9
UGT2B7
UGT1A10
UGT1A8
UGT1A5
UGT2B15
UGT1A7
UGT2B4
UGT2A2
UGDH
UGP2
CRYL1
XYLB
AKR1B1
AKR1B10
DCXR
SORD
DHDH
CRPPA
MPI
PMM2
PMM1
GMPPB
GMPPA
GMDS
GFUS
FPGT
FCSK
ENOSF1
PFKFB1
PFKFB2
PFKFB3
PFKFB4
TIGAR
KHK
TKFC
GALK1
GALT
GALE
GLB1
LCT
LALBA
B4GALT1
B4GALT2
GLA
MGAM
MGAM2
GAA
GANC
SI
MIOX
ENPP1
ENPP3
GBA3
GYS2
GYS1
GYG1
GYG2
GBE1
PYGL
PYGM
PYGB
AGL
AMY1C
AMY2A
AMY1A
AMY2B
AMY1B
TREH
PGM2L1
CHIA
CHIT1
HEXA
HEXB
NAGK
AMDHD2
GNPDA1
GNPDA2
GFPT2
GFPT1
GNPNAT1
PGM3
GALK2
UAP1
UAP1L1
GNE
RENBP
NANS
NANP
NPL
CMAS
CYB5R1
CYB5R3
CYB5R2
CYB5RL
CYB5R4
UXS1
ACACA
ACACB
ACYP2
ACYP1
ACOT12
LDHD
GLO1
HAGH
GRHPR
ME2
ME3
ME1
ACAT2
ACAT1
MCEE
PCCA
PCCB
MMUT
HAO2
HAO1
CAT
PGP
AGXT
GLUL
SHMT2
SHMT1
GLDC
AMT
GCSH
HYI
HOGA1
AFMID
ACSS3
BCKDHA
BCKDHB
DBT
ACADS
ACOX3
ACOX1
HADHA
EHHADH
ECHS1
HIBCH
MLYCD
ABAT
ECHDC1
ALDH6A1
HADH
ACSM1
ACSM2A
ACSM4
ACSM5
ACSM3
ACSM2B
ACSM6
L2HGDH
GAD1
GAD2
ALDH5A1
HMGCS1
HMGCS2
HMGCL
HMGCLL1
OXCT1
OXCT2
AACS
BDH1
BDH2
PIK3C3
MTM1
MTMR1
MTMR2
MTMR3
MTMR4
MTMR8
MTMR6
MTMR7
MTMR14
PI4KA
PI4KB
PI4K2A
PI4K2B
SACM1L
INPP5F
PIP5K1C
PIP5K1A
PIP5K1B
PIP5KL1
OCRL
INPP5B
INPP5E
SYNJ1
SYNJ2
PIK3CA
PIK3CD
PIK3CB
PIK3CG
PTEN
INPP5D
INPPL1
PIK3C2G
PIK3C2A
PIK3C2B
INPP4A
INPP4B
PIKFYVE
FIG4
PIP4K2C
PIP4K2A
PIP4K2B
PLCB1
PLCB2
PLCB3
PLCB4
PLCD1
PLCD3
PLCD4
PLCE1
PLCG1
PLCG2
PLCZ1
PLCH1
PLCH2
IMPA2
IMPA1
CDIPT
ISYNA1
INPP1
INPP5A
INPP5K
INPP5J
ITPKB
ITPKA
ITPKC
ITPK1
IPMK
IPPK
