# Supplementary material for: Discovery and validation of key genes and potential mechanisms linked to endothelial cell senescence and carbohydrate metabolism in recurrent spontaneous abortion
Source: Open Med (Wars). 2026 Jun 24;21(1):20261464. doi: 10.1515/med-2026-1464 (PMC13293328; doi:10.1515/med-2026-1464)
Supplement: Supplementary file 4 — Supplementary Material [file j_med-2026-1464_suppl_004.xlsx]

## Sheet: Table S4
	ONTOLOGY	ID	Description	GeneRatio	BgRatio	pvalue	p.adjust	qvalue	geneID	Count	richFactor
GO:0044282	BP	GO:0044282	small molecule catabolic process	5/11	375/18870	1.26e-06	0.000442298	0.000267374	HAGH/DCXR/PGAM2/GAD1/ALDH3B2	5	0.133333
GO:0006644	BP	GO:0006644	phospholipid metabolic process	4/11	375/18870	4.54e-05	0.00793674	0.00479785	PIK3C2G/MTMR7/HMGCS2/PLCB1	4	0.106667
GO:0046488	BP	GO:0046488	phosphatidylinositol metabolic process	3/11	155/18870	8.55e-05	0.00871863	0.00527051	PIK3C2G/MTMR7/PLCB1	3	0.193548
GO:0006006	BP	GO:0006006	glucose metabolic process	3/11	193/18870	0.000163618	0.0100076	0.00604973	DCXR/PGM2L1/PGAM2	3	0.15544
GO:0019318	BP	GO:0019318	hexose metabolic process	3/11	233/18870	0.000285001	0.01425	0.0086143	DCXR/PGM2L1/PGAM2	3	0.128755
GO:0008654	BP	GO:0008654	phospholipid biosynthetic process	3/11	254/18870	0.000367138	0.0154611	0.00934644	PIK3C2G/MTMR7/HMGCS2	3	0.11811
GO:0005996	BP	GO:0005996	monosaccharide metabolic process	3/11	261/18870	0.000397572	0.0154611	0.00934644	DCXR/PGM2L1/PGAM2	3	0.114943
GO:0006650	BP	GO:0006650	glycerophospholipid metabolic process	3/11	298/18870	0.000585634	0.0186338	0.0112644	PIK3C2G/MTMR7/PLCB1	3	0.100671
GO:0006066	BP	GO:0006066	alcohol metabolic process	3/11	373/18870	0.00112346	0.0302469	0.0182846	HMGCS2/PLCB1/ALDH3B2	3	0.080429
GO:0046486	BP	GO:0046486	glycerolipid metabolic process	3/11	390/18870	0.00127764	0.0319411	0.0193087	PIK3C2G/MTMR7/PLCB1	3	0.0769231
GO:0048015	BP	GO:0048015	phosphatidylinositol-mediated signaling	2/11	26/18870	9.96e-05	0.00871863	0.00527051	PIK3C2G/PLCB1	2	0.769231
GO:0071398	BP	GO:0071398	cellular response to fatty acid	2/11	34/18870	0.000171559	0.0100076	0.00604973	HMGCS2/PLCB1	2	0.588235
GO:0070542	BP	GO:0070542	response to fatty acid	2/11	56/18870	0.000467664	0.0163682	0.00989478	HMGCS2/PLCB1	2	0.357143
GO:0006081	BP	GO:0006081	cellular aldehyde metabolic process	2/11	70/18870	0.000730124	0.0212953	0.0128732	HAGH/ALDH3B2	2	0.285714
GO:0005759	CC	GO:0005759	mitochondrial matrix	3/11	487/19886	0.00208004	0.0322406	0.0240846	HAGH/HMGCS2/BDH1	3	0.0616016
GO:0098982	CC	GO:0098982	GABA-ergic synapse	2/11	79/19886	0.000837373	0.0259586	0.0193918	PLCB1/GAD1	2	0.253165
GO:0016868	MF	GO:0016868	intramolecular transferase activity, phosphotransferases	2/11	10/18496	1.44e-05	0.000678334	0.000227884	PGM2L1/PGAM2	2	2
GO:0016866	MF	GO:0016866	intramolecular transferase activity	2/11	27/18496	0.000111955	0.00263095	0.000883858	PGM2L1/PGAM2	2	0.740741
GO:0016616	MF	GO:0016616	oxidoreductase activity, acting on the CH-OH group of donors, NAD or NADP as acceptor	2/11	125/18496	0.00239458	0.0327314	0.010996	DCXR/BDH1	2	0.16
GO:0016614	MF	GO:0016614	oxidoreductase activity, acting on CH-OH group of donors	2/11	135/18496	0.00278565	0.0327314	0.010996	DCXR/BDH1	2	0.148148
GO:0016853	MF	GO:0016853	isomerase activity	2/11	158/18496	0.00379144	0.034808	0.0116936	PGM2L1/PGAM2	2	0.126582
GO:0035091	MF	GO:0035091	phosphatidylinositol binding	2/11	276/18496	0.0111651	0.0349841	0.0117528	PIK3C2G/PLCB1	2	0.0724638
GO:0042578	MF	GO:0042578	phosphoric ester hydrolase activity	2/11	358/18496	0.0183072	0.0409732	0.0137648	MTMR7/PLCB1	2	0.0558659
GO:0016303	MF	GO:0016303	1-phosphatidylinositol-3-kinase activity	1/11	10/18496	0.00593278	0.034808	0.0116936	PIK3C2G	1	1
GO:0052629	MF	GO:0052629	phosphatidylinositol-3,5-bisphosphate 3-phosphatase activity	1/11	11/18496	0.0065243	0.034808	0.0116936	MTMR7	1	0.909091
GO:0004438	MF	GO:0004438	phosphatidylinositol-3-phosphate phosphatase activity	1/11	13/18496	0.00770636	0.034808	0.0116936	MTMR7	1	0.769231
GO:0052744	MF	GO:0052744	phosphatidylinositol monophosphate phosphatase activity	1/11	14/18496	0.00829692	0.034808	0.0116936	MTMR7	1	0.714286
GO:0004029	MF	GO:0004029	aldehyde dehydrogenase (NAD+) activity	1/11	15/18496	0.00888716	0.034808	0.0116936	ALDH3B2	1	0.666667
GO:0005521	MF	GO:0005521	lamin binding	1/11	15/18496	0.00888716	0.034808	0.0116936	PLCB1	1	0.666667
GO:0106018	MF	GO:0106018	phosphatidylinositol-3,5-bisphosphate phosphatase activity	1/11	15/18496	0.00888716	0.034808	0.0116936	MTMR7	1	0.666667
GO:0004030	MF	GO:0004030	aldehyde dehydrogenase [NAD(P)+] activity	1/11	17/18496	0.0100667	0.0349841	0.0117528	ALDH3B2	1	0.588235
GO:0052745	MF	GO:0052745	inositol phosphate phosphatase activity	1/11	18/18496	0.0106559	0.0349841	0.0117528	MTMR7	1	0.555556
GO:0004435	MF	GO:0004435	phosphatidylinositol phospholipase C activity	1/11	26/18496	0.0153587	0.0401033	0.0134725	PLCB1	1	0.384615
GO:0034593	MF	GO:0034593	phosphatidylinositol bisphosphate phosphatase activity	1/11	26/18496	0.0153587	0.0401033	0.0134725	MTMR7	1	0.384615
GO:0052742	MF	GO:0052742	phosphatidylinositol kinase activity	1/11	26/18496	0.0153587	0.0401033	0.0134725	PIK3C2G	1	0.384615
GO:0004629	MF	GO:0004629	phospholipase C activity	1/11	29/18496	0.017117	0.0409732	0.0137648	PLCB1	1	0.344828
GO:0052866	MF	GO:0052866	phosphatidylinositol phosphate phosphatase activity	1/11	30/18496	0.0177025	0.0409732	0.0137648	MTMR7	1	0.333333
GO:0016831	MF	GO:0016831	carboxy-lyase activity	1/11	34/18496	0.0200411	0.0428151	0.0143836	GAD1	1	0.294118
GO:0016620	MF	GO:0016620	oxidoreductase activity, acting on the aldehyde or oxo group of donors, NAD or NADP as acceptor	1/11	39/18496	0.0229574	0.0453487	0.0152347	ALDH3B2	1	0.25641
GO:0016790	MF	GO:0016790	thiolester hydrolase activity	1/11	40/18496	0.0235397	0.0453487	0.0152347	HAGH	1	0.25
GO:0001727	MF	GO:0001727	lipid kinase activity	1/11	41/18496	0.0241216	0.0453487	0.0152347	PIK3C2G	1	0.243902
