# Supplementary material for: Discovery and validation of key genes and potential mechanisms linked to endothelial cell senescence and carbohydrate metabolism in recurrent spontaneous abortion
Source: Open Med (Wars). 2026 Jun 24;21(1):20261464. doi: 10.1515/med-2026-1464 (PMC13293328; doi:10.1515/med-2026-1464)
Supplement: Supplementary file 5 — Supplementary Material [file j_med-2026-1464_suppl_005.xlsx]

## Sheet: Table S5
	category	subcategory	ID	Description	GeneRatio	BgRatio	pvalue	p.adjust	qvalue	geneID	Count
hsa00650	Metabolism	Carbohydrate metabolism	hsa00650	Butanoate metabolism	3/11	27/8842	4.12e-06	0.000338057	0.000286415	HMGCS2/GAD1/BDH1	3
hsa00562	Metabolism	Carbohydrate metabolism	hsa00562	Inositol phosphate metabolism	3/11	73/8842	8.5e-05	0.00348339	0.00295127	PIK3C2G/MTMR7/PLCB1	3
hsa04070	Environmental Information Processing	Signal transduction	hsa04070	Phosphatidylinositol signaling system	3/11	98/8842	0.000204256	0.00558299	0.00473013	PIK3C2G/MTMR7/PLCB1	3
hsa00410	Metabolism	Metabolism of other amino acids	hsa00410	beta-Alanine metabolism	2/11	31/8842	0.000641568	0.0131521	0.011143	GAD1/ALDH3B2	2
hsa00010	Metabolism	Carbohydrate metabolism	hsa00010	Glycolysis / Gluconeogenesis	2/11	67/8842	0.00297689	0.0488211	0.0413632	PGAM2/ALDH3B2	2
