# Supplementary material for: Discovery and validation of key genes and potential mechanisms linked to endothelial cell senescence and carbohydrate metabolism in recurrent spontaneous abortion
Source: Open Med (Wars). 2026 Jun 24;21(1):20261464. doi: 10.1515/med-2026-1464 (PMC13293328; doi:10.1515/med-2026-1464)
Supplement: Supplementary file 6 — Supplementary Material [file j_med-2026-1464_suppl_006.xlsx]

## Sheet: Table S6
ID	Description	setSize	enrichmentScore	NES	pvalue	p.adjust	qvalue	rank	leading_edge	core_enrichment
KEGG_RIBOSOME	KEGG_RIBOSOME	87	-0.600834	-2.49718	1e-10	1.84e-08	1.18e-08	10073	tags=71%, list=31%, signal=49%	RPL13A/RPS5/RPS17/RPS21/RPL31/RPL27A/RPL36/RPL36A/RPL23/RPL3L/RPS2/RPL39/RPL32/RPS11/RPL41/RPS29/RPL36AL/RPL15/RPLP0/RPS8/RPL10/RPS4X/RPL18A/RPL26/RPL22/RPSA/RPL5/RPL21/RPL27/RPL34/RPS20/RPS27A/RPS15A/RPS10/RPL14/RPL29/RPS15/RPS12/RPL37/RPL26L1/RPL17/RPL37A/RPL11/RPS27/RPS16/RPL3/RPL30/RPS25/RPL4/RPL9/RPL10L/RPS27L/RPS19/RPL18/RPS23/RPS24/RPL22L1/RPL7/RPS9/RPL35/RPS3/RSL24D1
KEGG_DNA_REPLICATION	KEGG_DNA_REPLICATION	36	-0.667207	-2.3101	1.21e-07	3.18e-06	2.03e-06	6190	tags=72%, list=19%, signal=58%	RNASEH2B/PRIM2/RFC1/PCNA/MCM2/RNASEH1/LIG1/RFC5/PRIM1/FEN1/RPA4/POLD3/MCM3/RPA2/POLA1/MCM7/POLE3/MCM5/RFC2/RFC3/POLD1/RFC4/RPA1/MCM6/MCM4/POLE2
KEGG_SPLICEOSOME	KEGG_SPLICEOSOME	122	-0.517496	-2.24921	8.37e-10	7.7e-08	4.93e-08	5948	tags=52%, list=19%, signal=42%	SRSF9/EIF4A3/SF3B1/THOC1/SNRPD3/SNRPB2/RBMX/LSM2/SRSF5/PRPF40A/SF3B2/ZMAT2/SF3B5/SNRPD1/SRSF2/RBM17/SF3A3/WBP11/BCAS2/HNRNPK/LSM5/HNRNPA3/SNRNP70/NCBP1/SRSF10/TRA2B/HSPA6/PRPF38B/ISY1/SRSF3/RBM22/SMNDC1/RBM25/CDC5L/SNRNP200/HNRNPM/PLRG1/SF3B3/PRPF19/TRA2A/SNRNP40/SNRPE/AQR/HNRNPC/PUF60/HNRNPU/SF3A1/CDC40/U2AF1/SNRPD2/HNRNPA1/SNRPF/CHERP/DDX42/NCBP2/DDX5/HNRNPA1L2/SNW1/TCERG1/SRSF7/SNRPB/MAGOH/LSM6
KEGG_CELL_ADHESION_MOLECULES_CAMS	KEGG_CELL_ADHESION_MOLECULES_CAMS	130	-0.476335	-2.08251	3.23e-08	9.92e-07	6.36e-07	6192	tags=50%, list=19%, signal=41%	CNTNAP1/CD2/SELPLG/NEO1/HLA-C/PDCD1LG2/CD274/CDH5/SELE/CD226/VCAM1/HLA-A/CTLA4/HLA-B/SDC3/MAG/CD6/CLDN2/MPZL1/CLDN5/ITGAM/HLA-DOA/CLDN18/PTPRC/SELP/CD8B/CD40/SIGLEC1/CNTN1/HLA-G/CLDN14/CLDN23/CD34/SELL/ITGAL/HLA-DQB1/CNTNAP2/CD86/NLGN3/CLDN11/ICAM2/NRXN1/HLA-DRB3/CDH4/ICAM1/HLA-F/PECAM1/ITGB2/HLA-DRB5/VCAN/CDH3/HLA-DPA1/HLA-DRA/HLA-DPB1/NRXN2/CLDN10/HLA-DRB4/NCAM2/HLA-DRB1/CDH2/JAM2/CD276/NLGN1/J…
KEGG_RNA_DEGRADATION	KEGG_RNA_DEGRADATION	53	-0.53365	-2.00812	3.21e-05	0.000492212	0.000315376	6403	tags=55%, list=20%, signal=44%	PAPOLB/PNPT1/DDX6/EDC3/WDR61/HSPD1/LSM2/ZCCHC7/EXOSC6/LSM5/EXOSC8/CNOT4/EXOSC5/ENO2/XRN1/CNOT6/EXOSC9/DCPS/CNOT7/EXOSC1/DCP1A/DCP1B/EXOSC3/CNOT2/XRN2/EXOSC2/DCP2/PAPOLG/LSM6
KEGG_BASAL_CELL_CARCINOMA	KEGG_BASAL_CELL_CARCINOMA	55	-0.528464	-1.97659	2.53e-05	0.000423202	0.000271159	4464	tags=44%, list=14%, signal=38%	TP53/GLI3/CTNNB1/PTCH2/FZD2/FZD3/HHIP/GLI1/SMO/TCF7/WNT2B/LEF1/WNT5B/WNT10A/PTCH1/WNT7A/WNT7B/WNT6/WNT2/WNT5A/WNT11/FZD4/GLI2/FZD10
KEGG_CELL_CYCLE	KEGG_CELL_CYCLE	124	-0.445883	-1.94837	1.54e-06	3.14e-05	2.01e-05	8844	tags=65%, list=28%, signal=47%	ANAPC1/ORC3/CDK1/TGFB2/SKP1/BUB1B/TGFB1/CDK6/CCND1/FZR1/ORC2/CDC20/HDAC1/CDK7/RBL1/PLK1/E2F1/CCNA2/STAG2/CCNB2/CDKN2B/SMAD2/CDC6/CDKN1C/CCNE1/ANAPC7/TFDP2/TTK/WEE1/E2F2/CDC45/PCNA/MCM2/YWHAH/PTTG2/PTTG1/CDC23/CCNE2/CHEK2/CDC25C/SMC1A/GADD45A/ORC1/TP53/CCNA1/MAD2L1/PRKDC/SMC3/BUB1/ORC6/ABL1/ESPL1/CDC26/CDC25B/MAD2L2/SMAD3/CHEK1/MYC/CDKN2C/MCM3/DBF4/CDC27/ANAPC10/CDKN2A/MCM7/RAD21/MCM5/SKP2/CDK2/MC…
KEGG_CYTOKINE_CYTOKINE_RECEPTOR_INTERACTION	KEGG_CYTOKINE_CYTOKINE_RECEPTOR_INTERACTION	251	-0.393198	-1.90688	1.87e-08	6.9e-07	4.42e-07	8462	tags=45%, list=26%, signal=34%	CXCL11/CXCL9/TGFB1/CCL4/TGFBR1/IL3/CX3CL1/TNFRSF1A/PF4V1/FASLG/CXCL10/IL5RA/TNFSF9/IL18RAP/CCL3/CXCR4/CNTFR/CXCR3/BMP7/CCL25/CSF2RB/CCR7/FLT1/PPBP/IL11RA/CCR6/PDGFB/IL1A/FLT4/OSMR/LTB/IL12RB2/IL10/IL17B/CRLF2/IL9R/IL18R1/CCL24/CCL5/CXCR1/CCL14/TNFRSF17/IFNGR2/EGFR/TNFSF10/IL7R/PF4/CX3CR1/CCL16/TNFRSF9/CSF1/CCL3L3/PLEKHO2/RELT/TNFRSF18/EDAR/MET/IL2RA/TNFSF14/CCR9/IFNAR2/CD70/TNFRSF10D/TNFRSF6B/TNF…
KEGG_GRAFT_VERSUS_HOST_DISEASE	KEGG_GRAFT_VERSUS_HOST_DISEASE	39	-0.522896	-1.84356	0.000720477	0.0078632	0.00503821	7981	tags=59%, list=25%, signal=44%	FASLG/HLA-DQA1/HLA-DQA2/IL1A/KLRD1/HLA-C/HLA-A/HLA-B/HLA-DOA/TNF/IFNG/HLA-G/IL1B/HLA-DQB1/CD86/HLA-DRB3/HLA-F/HLA-DRB5/HLA-DPA1/HLA-DRA/HLA-DPB1/HLA-DRB4/HLA-DRB1
KEGG_ALLOGRAFT_REJECTION	KEGG_ALLOGRAFT_REJECTION	37	-0.522367	-1.81874	0.00172608	0.0113428	0.00726769	6182	tags=59%, list=19%, signal=48%	FASLG/HLA-DQA1/HLA-DQA2/IL10/HLA-C/HLA-A/HLA-B/HLA-DOA/TNF/IFNG/CD40/HLA-G/HLA-DQB1/CD86/HLA-DRB3/HLA-F/HLA-DRB5/HLA-DPA1/HLA-DRA/HLA-DPB1/HLA-DRB4/HLA-DRB1
KEGG_MISMATCH_REPAIR	KEGG_MISMATCH_REPAIR	23	-0.573896	-1.78526	0.00558951	0.0257117	0.0164743	5436	tags=61%, list=17%, signal=51%	RFC1/PCNA/LIG1/RFC5/MSH6/EXO1/RPA4/POLD3/RPA2/RFC2/RFC3/POLD1/RFC4/RPA1
KEGG_VIRAL_MYOCARDITIS	KEGG_VIRAL_MYOCARDITIS	70	-0.440468	-1.75374	0.00159485	0.0112867	0.00723172	5061	tags=39%, list=16%, signal=33%	EIF4G2/HLA-A/EIF4G3/HLA-B/RAC2/HLA-DOA/ABL1/CASP3/CD40/HLA-G/ITGAL/HLA-DQB1/CD86/MYH10/CAV1/CYCS/HLA-DRB3/ICAM1/HLA-F/ITGB2/HLA-DRB5/HLA-DPA1/HLA-DRA/HLA-DPB1/HLA-DRB4/HLA-DRB1/BID
KEGG_HEMATOPOIETIC_CELL_LINEAGE	KEGG_HEMATOPOIETIC_CELL_LINEAGE	86	-0.421313	-1.74813	0.000404947	0.00532216	0.00341008	8149	tags=49%, list=25%, signal=37%	IL3/CD8A/IL5RA/CD37/ITGA6/ITGA5/ITGA2/IL11RA/IL1A/CD2/CD19/IL9R/ITGA2B/IL7R/CD14/CD5/CSF1/CD3D/CD3G/IL2RA/ITGAM/TNF/CD8B/CD1A/IL7/CD34/IL1B/CD1E/CSF3R/ITGB3/CSF1R/HLA-DRB3/CD38/CD33/IL3RA/IL4R/HLA-DRB5/HLA-DRA/IL1R2/CR2/HLA-DRB4/HLA-DRB1
KEGG_PATHWAYS_IN_CANCER	KEGG_PATHWAYS_IN_CANCER	321	-0.350989	-1.74801	6.26e-07	1.44e-05	9.22e-06	8713	tags=47%, list=27%, signal=35%	TGFB2/RALGDS/BMP2/ARNT/WNT4/MAPK10/ITGA3/EPAS1/MMP2/TGFB1/CDK6/RAF1/TGFBR1/CCND1/MAX/DCC/PRKCG/FASLG/FADD/WNT10B/PRKCA/FGF18/IKBKB/HDAC1/PIK3CA/LAMA5/PLCG2/LAMB2/ITGA6/PIAS2/FGFR3/FZD7/E2F1/APC/CDKN2B/SMAD2/NKX3-1/BIRC5/ITGA2/RAD51/PIK3R1/PDGFB/RXRG/CCNE1/FGF19/LAMA1/HSP90AB1/ITGA2B/CTBP1/MMP9/E2F2/CCDC6/CDC42/EGFR/TPR/KRAS/TGFA/MAPK8/FGF11/CCNE2/BAX/MITF/DAPK3/MSH6/TP53/RAC2/CCNA1/CTBP2/GSTP1/ME…
KEGG_SYSTEMIC_LUPUS_ERYTHEMATOSUS	KEGG_SYSTEMIC_LUPUS_ERYTHEMATOSUS	55	-0.455618	-1.70413	0.0018012	0.0114283	0.00732248	7511	tags=55%, list=23%, signal=42%	HLA-DQA1/HLA-DQA2/C4A/SNRPD3/C4B/IL10/SNRPD1/FCGR2B/C3/HLA-DOA/TNF/IFNG/CD40/HLA-DQB1/CD86/FCGR2A/HLA-DRB3/C1QC/FCGR3A/HLA-DRB5/HLA-DPA1/HLA-DRA/HLA-DPB1/FCGR2C/SSB/HLA-DRB4/C1QA/HLA-DRB1/SNRPB/C1QB
KEGG_ANTIGEN_PROCESSING_AND_PRESENTATION	KEGG_ANTIGEN_PROCESSING_AND_PRESENTATION	78	-0.41266	-1.68861	0.00267242	0.0144625	0.0092666	4058	tags=35%, list=13%, signal=30%	HLA-A/HLA-B/CIITA/HLA-DOA/HSPA6/IFI30/CTSS/CD8B/HLA-G/TAPBP/B2M/HLA-DQB1/RFX5/NFYA/PSME2/HLA-DRB3/HLA-F/CREB1/HLA-DRB5/HLA-DPA1/HLA-DRA/HLA-DPB1/CD74/HLA-DRB4/HLA-DRB1/NFYB/RFXAP
KEGG_HEDGEHOG_SIGNALING_PATHWAY	KEGG_HEDGEHOG_SIGNALING_PATHWAY	56	-0.445847	-1.68388	0.00259184	0.0144515	0.00925952	7776	tags=48%, list=24%, signal=37%	WNT10B/CSNK1A1L/BMP7/DHH/CSNK1G3/CSNK1A1/CSNK1E/CSNK1G1/BMP6/GLI3/PTCH2/HHIP/GLI1/SMO/IHH/WNT2B/WNT5B/WNT10A/GAS1/PTCH1/WNT7A/WNT7B/WNT6/WNT2/WNT5A/WNT11/GLI2
KEGG_TYPE_I_DIABETES_MELLITUS	KEGG_TYPE_I_DIABETES_MELLITUS	43	-0.469317	-1.68365	0.00425562	0.0206062	0.013203	6458	tags=51%, list=20%, signal=41%	IL1A/HSPD1/HLA-C/HLA-A/HLA-B/HLA-DOA/CPE/TNF/IFNG/HLA-G/IL1B/HLA-DQB1/CD86/HLA-DRB3/HLA-F/PTPRN2/HLA-DRB5/HLA-DPA1/HLA-DRA/HLA-DPB1/HLA-DRB4/HLA-DRB1
KEGG_P53_SIGNALING_PATHWAY	KEGG_P53_SIGNALING_PATHWAY	65	-0.429684	-1.6832	0.0019427	0.0115309	0.00738819	5038	tags=42%, list=16%, signal=35%	SESN2/CCNE2/SHISA5/BAX/CHEK2/GADD45A/TP53/CASP3/APAF1/CCNG1/CHEK1/CDKN2A/TNFRSF10B/RRM2/BBC3/IGFBP3/STEAP3/CDK2/CYCS/PTEN/CDK4/RCHY1/THBS1/PMAIP1/SESN3/BID/CCND2
KEGG_ASTHMA	KEGG_ASTHMA	30	-0.491144	-1.64864	0.0116399	0.0411874	0.0263901	8149	tags=77%, list=25%, signal=57%	IL4/EPX/FCER1A/CD40LG/IL3/PRG2/MS4A2/HLA-DQA1/HLA-DQA2/IL10/RNASE3/HLA-DOA/FCER1G/TNF/CD40/HLA-DQB1/HLA-DRB3/HLA-DRB5/HLA-DPA1/HLA-DRA/HLA-DPB1/HLA-DRB4/HLA-DRB1
KEGG_AUTOIMMUNE_THYROID_DISEASE	KEGG_AUTOIMMUNE_THYROID_DISEASE	48	-0.43419	-1.60348	0.00897843	0.0368081	0.0235841	6182	tags=46%, list=19%, signal=37%	TG/FASLG/HLA-DQA1/HLA-DQA2/IL10/HLA-C/HLA-A/CTLA4/HLA-B/HLA-DOA/CD40/HLA-G/HLA-DQB1/CD86/HLA-DRB3/HLA-F/HLA-DRB5/HLA-DPA1/HLA-DRA/HLA-DPB1/HLA-DRB4/HLA-DRB1
KEGG_MELANOMA	KEGG_MELANOMA	71	-0.400434	-1.6018	0.00343836	0.0170989	0.0109558	8340	tags=44%, list=26%, signal=32%	CDK6/RAF1/CCND1/FGF18/PIK3CA/E2F1/PIK3R1/PDGFB/FGF19/E2F2/EGFR/KRAS/FGF11/MITF/TP53/MET/PIK3CG/MAP2K2/FGF2/PIK3R3/AKT3/CDKN2A/PDGFC/FGF20/PTEN/HGF/CDK4/PIK3CD/PDGFD/FGFR1/E2F3
KEGG_TYPE_II_DIABETES_MELLITUS	KEGG_TYPE_II_DIABETES_MELLITUS	46	-0.434471	-1.59059	0.0106011	0.0401401	0.0257191	8571	tags=54%, list=27%, signal=40%	MAPK10/HK1/PRKCD/IRS4/IKBKB/PIK3CA/GCK/PIK3R1/CACNA1G/SLC2A4/PRKCZ/CACNA1B/HK3/SOCS3/MAPK8/PIK3CG/CACNA1C/TNF/PIK3R3/PRKCE/CACNA1A/SOCS1/SOCS4/PIK3CD/IRS1
KEGG_LEUKOCYTE_TRANSENDOTHELIAL_MIGRATION	KEGG_LEUKOCYTE_TRANSENDOTHELIAL_MIGRATION	115	-0.362793	-1.58026	0.00157975	0.0112867	0.00723172	4374	tags=35%, list=14%, signal=30%	RAC2/CLDN2/PIK3CG/RAP1B/CLDN5/RHOH/ITGAM/VAV2/CLDN18/VCL/RASSF5/MYL2/CTNNB1/PIK3R3/MAPK12/PLCG1/CLDN14/CLDN23/ITGAL/VAV3/CLDN11/MYL9/NCF1/NCF4/ICAM1/GNAI2/RAPGEF4/PECAM1/MSN/ITGB2/NCF2/CYBB/PIK3CD/CLDN10/MYL10/PRKCB/JAM2/CXCL12/JAM3/THY1
KEGG_AXON_GUIDANCE	KEGG_AXON_GUIDANCE	127	-0.361765	-1.58012	0.00120127	0.0105254	0.00674395	5341	tags=37%, list=17%, signal=31%	CDC42/EPHB1/CFL2/KRAS/ABLIM2/FES/LRRC4C/NTNG1/EFNA4/RAC2/NFATC1/MET/ROBO2/EPHA3/EFNB3/DPYSL2/ABL1/SEMA7A/ROBO3/ROBO1/DPYSL5/SEMA3D/EPHA5/SEMA4G/LIMK1/UNC5C/EFNB2/RND1/PLXNA1/ABLIM1/EPHB6/GNAI2/NTN1/RHOD/EFNB1/EPHA2/SEMA3A/NCK2/SEMA6C/NRP1/SEMA3E/SEMA6A/SLIT2/SEMA3B/EPHB2/CXCL12/EPHB4
KEGG_NUCLEOTIDE_EXCISION_REPAIR	KEGG_NUCLEOTIDE_EXCISION_REPAIR	43	-0.439955	-1.57831	0.0120978	0.0419999	0.0269107	5841	tags=44%, list=18%, signal=36%	ERCC4/RFC1/PCNA/LIG1/RFC5/CETN2/RPA4/POLD3/RPA2/POLE3/XPA/RFC2/CUL4B/RFC3/POLD1/RFC4/RPA1/POLE2/ERCC8
KEGG_NATURAL_KILLER_CELL_MEDIATED_CYTOTOXICITY	KEGG_NATURAL_KILLER_CELL_MEDIATED_CYTOTOXICITY	124	-0.359066	-1.569	0.00113646	0.0104554	0.00669913	8567	tags=46%, list=27%, signal=34%	ULBP3/RAET1E/SH3BP2/RAF1/PRKCG/SHC3/FASLG/PRKCA/LAT/PIK3CA/PLCG2/ZAP70/HCST/PTK2B/CD244/PIK3R1/KLRD1/HLA-C/IFNGR2/LCK/TNFSF10/KLRK1/KRAS/HLA-A/HLA-B/CD247/RAC2/NFATC1/SHC4/PIK3CG/MAP2K2/VAV2/IFNAR2/TNFRSF10D/FCER1G/CASP3/TNF/IFNG/TNFRSF10C/LCP2/PIK3R3/PLCG1/HLA-G/SHC2/CD48/ITGAL/ULBP2/TNFRSF10B/VAV3/ICAM2/TYROBP/ICAM1/FCGR3A/ITGB2/PIK3CD/PRKCB/BID
KEGG_LEISHMANIA_INFECTION	KEGG_LEISHMANIA_INFECTION	70	-0.39395	-1.56853	0.0137241	0.0467638	0.029963	4341	tags=40%, list=14%, signal=35%	C3/ITGAM/HLA-DOA/TNF/IFNG/NFKB1/FOS/MAPK12/IL1B/HLA-DQB1/FCGR2A/NCF1/TGFB3/HLA-DRB3/NCF4/JAK2/MARCKSL1/FCGR3A/ITGB2/HLA-DRB5/NCF2/HLA-DPA1/HLA-DRA/HLA-DPB1/FCGR2C/HLA-DRB4/HLA-DRB1/PRKCB
KEGG_COMPLEMENT_AND_COAGULATION_CASCADES	KEGG_COMPLEMENT_AND_COAGULATION_CASCADES	69	-0.392727	-1.56044	0.0109328	0.0402328	0.0257785	1403	tags=22%, list=4%, signal=21%	PROC/C5AR1/PLG/C1QC/CR2/C1QA/SERPINA1/CFH/C1QB/PLAT/F13A1/PLAU/CFB/CFI/PLAUR
KEGG_CHEMOKINE_SIGNALING_PATHWAY	KEGG_CHEMOKINE_SIGNALING_PATHWAY	182	-0.331386	-1.53803	0.00094681	0.0091691	0.00587494	8462	tags=46%, list=26%, signal=34%	CXCL11/GNG13/PRKCD/CXCL9/CCL4/RAF1/CX3CL1/GNAI3/SHC3/ITK/PF4V1/CXCL10/IKBKB/CCL3/PIK3CA/CXCR4/CXCR3/CCL25/CCR7/PPBP/PTK2B/PIK3R1/CCR6/PRKCZ/TIAM2/CCL24/CCL5/CXCR1/STAT2/CCL14/CDC42/KRAS/GRK6/PF4/CX3CR1/GNGT2/CCL16/GNG8/CCL3L3/GNB4/RAC2/SHC4/PARD3/PIK3CG/RAP1B/CRKL/VAV2/CCR9/DOCK2/ADCY4/RASGRP2/PLCB2/NFKB1/PIK3R3/CXCL5/CCL21/TIAM1/PREX1/CXCR6/AKT3/CXCR2/SHC2/JAK3/VAV3/CCL23/CCR1/ADCY9/NCF1/ARRB2/J…
KEGG_TGF_BETA_SIGNALING_PATHWAY	KEGG_TGF_BETA_SIGNALING_PATHWAY	85	-0.36224	-1.49676	0.00839682	0.0367861	0.02357	8713	tags=45%, list=27%, signal=33%	TGFB2/BMP2/THBS4/SKP1/TGFB1/TGFBR1/GDF6/RBL1/NODAL/BMP7/SMURF1/COMP/CDKN2B/SMAD2/LEFTY2/ID1/SP1/RPS6KB1/THBS3/BMP6/SMAD3/TNF/IFNG/ID3/MYC/BMPR1A/ACVR2B/INHBA/ZFYVE16/TGFB3/ACVR2A/INHBB/LTBP1/TFDP1/BMPR2/SMAD6/ACVR1/THBS1
KEGG_FOCAL_ADHESION	KEGG_FOCAL_ADHESION	197	-0.307339	-1.43855	0.00516504	0.0243684	0.0156136	7771	tags=41%, list=24%, signal=31%	PRKCA/ITGA7/PIK3CA/LAMA5/ACTG1/LAMB2/ITGA6/COL5A2/ITGA5/FLT1/ITGA11/COMP/VWF/ITGA2/PIK3R1/PDGFB/CAPN2/DIAPH1/LAMA1/FLT4/RELN/ITGA2B/FLNC/ITGB6/ZYX/CDC42/EGFR/MAPK8/THBS3/MYLK2/RAC2/MET/SHC4/PIK3CG/RAP1B/CRKL/PPP1CC/VAV2/VCL/MYL2/CTNNB1/TLN2/COL1A1/PIK3R3/AKT3/SHC2/VEGFB/PPP1R12A/LAMC1/PDGFC/VAV3/COL3A1/VEGFA/PARVG/KDR/LAMA3/CAV1/MYL9/FLNA/ITGB3/CAV3/PTEN/BCL2/CAV2/HGF/DOCK1/PIK3CD/PDGFD/MYL10/RAS…
KEGG_TIGHT_JUNCTION	KEGG_TIGHT_JUNCTION	127	-0.322471	-1.40849	0.0106895	0.0401401	0.0257191	4490	tags=28%, list=14%, signal=24%	HCLS1/PPP2R2D/CLDN2/PARD3/CLDN5/CLDN18/MYL2/CTNNB1/PPP2R2C/RAB13/AKT3/CLDN14/CLDN23/EPB41L3/MPDZ/PRKCE/CLDN11/MYH10/PRKCI/MYL9/PTEN/IGSF5/GNAI2/PPP2R2B/TJP1/MAGI1/CDK4/CLDN10/MYL10/MRAS/RRAS2/PRKCB/JAM2/EPB41L1/JAM3/PARD6G
KEGG_NEUROACTIVE_LIGAND_RECEPTOR_INTERACTION	KEGG_NEUROACTIVE_LIGAND_RECEPTOR_INTERACTION	270	-0.267706	-1.30769	0.00923071	0.0369228	0.0236577	9486	tags=37%, list=30%, signal=26%	THRB/CHRNB3/GPR156/P2RY13/SSTR5/GRM4/P2RX2/CTSG/HTR4/NTSR1/MCHR2/SSTR1/P2RY10/GALR2/CHRNA1/GABRE/CHRNG/HTR6/CHRNA4/NPFFR1/AGTR2/GABRG1/GRIK1/FSHR/HRH4/GPR35/HTR1B/UTS2R/GRIN3A/CNR2/PRSS2/TACR1/GRIA3/P2RY4/HCRTR1/BDKRB2/NPBWR1/BDKRB1/OPRD1/CYSLTR2/ADORA2A/ADCYAP1R1/HCRTR2/S1PR4/PTGIR/FPR2/GABRD/CHRM4/MC1R/GABRB3/GIPR/P2RY8/PTGER4/CHRM3/GABRB1/EDNRA/HTR1E/F2RL2/LPAR4/PARD3/LPAR1/F2R/CRHR2/GRM8/ADOR…
KEGG_HUNTINGTONS_DISEASE	KEGG_HUNTINGTONS_DISEASE	158	0.335336	1.51517	0.00166772	0.0113428	0.00726769	5700	tags=33%, list=18%, signal=27%	CREB3L1/AP2A2/GNAQ/PPARG/TBP/SLC25A4/VDAC1/NDUFA7/COX8A/NDUFB3/COX7A2/UQCR11/PLCB4/CLTCL1/CASP9/PLCB1/NDUFC2/NDUFS1/SOD1/COX6A1/NDUFA2/NDUFA1/POLR2J/VDAC2/AP2A1/NDUFA10/NDUFS5/NDUFV1/SDHC/UQCR10/NDUFV2/NDUFB7/NDUFV3/DCTN2/CREB3L2/NDUFS7/NDUFA3/POLR2H/POLR2G/NDUFC1/COX8C/GPX1/UQCRQ/NDUFS4/AP2B1/COX5B/NDUFA8/COX6B1/UQCRC1/NDUFB4/DNAL1/CLTC
KEGG_PPAR_SIGNALING_PATHWAY	KEGG_PPAR_SIGNALING_PATHWAY	69	0.386006	1.5327	0.0106236	0.0401401	0.0257191	3308	tags=25%, list=10%, signal=22%	ACSL5/ACSL4/CD36/CPT1A/CPT2/ACOX3/PPARG/ACSL3/HMGCS2/PPARD/PCK2/FADS2/PLIN1/CYP27A1/CYP4A11/ACSL1/PPARA
KEGG_PARKINSONS_DISEASE	KEGG_PARKINSONS_DISEASE	98	0.367351	1.54117	0.00711641	0.031937	0.0204631	5803	tags=40%, list=18%, signal=33%	SLC25A4/VDAC1/NDUFA7/COX8A/NDUFB3/COX7A2/UQCR11/CASP9/NDUFC2/NDUFS1/UBA1/COX6A1/NDUFA2/NDUFA1/VDAC2/NDUFA10/UBE2J1/NDUFS5/NDUFV1/SDHC/UQCR10/NDUFV2/NDUFB7/UBE2G1/NDUFV3/UBA7/NDUFS7/NDUFA3/SLC18A2/NDUFC1/COX8C/UQCRQ/NDUFS4/COX5B/NDUFA8/COX6B1/UQCRC1/NDUFB4/SLC18A1
KEGG_ALZHEIMERS_DISEASE	KEGG_ALZHEIMERS_DISEASE	143	0.355436	1.58701	0.00126061	0.0105432	0.0067554	6693	tags=41%, list=21%, signal=32%	ITPR3/GNAQ/RYR3/MME/NDUFA7/COX8A/NDUFB3/COX7A2/UQCR11/PLCB4/NCSTN/GAPDH/CASP9/PLCB1/NDUFC2/NDUFS1/ATF6/IDE/COX6A1/BACE2/NDUFA2/NDUFA1/PSENEN/NDUFA10/NDUFS5/NDUFV1/SDHC/UQCR10/NDUFV2/NDUFB7/NDUFV3/PPP3CB/CDK5/CAPN1/NDUFS7/NDUFA3/NDUFC1/PPP3R1/COX8C/BAD/UQCRQ/NDUFS4/PPP3CC/COX5B/NDUFA8/COX6B1/CALML6/UQCRC1/NDUFB4/EIF2AK3/PSEN1/MAPK1/NOS1/GRIN2D/SDHA/COX7B/NDUFAB1/GRIN2A
KEGG_BUTANOATE_METABOLISM	KEGG_BUTANOATE_METABOLISM	34	0.474466	1.61454	0.00894742	0.0368081	0.0235841	3985	tags=38%, list=12%, signal=34%	BDH1/ACSM3/OXCT1/HMGCL/GAD1/ECHS1/ACSM1/HMGCS2/ACAT2/HADHA/ABAT/ACADS/HMGCS1
KEGG_LYSOSOME	KEGG_LYSOSOME	118	0.37471	1.62541	0.000833867	0.00852398	0.00546159	5203	tags=36%, list=16%, signal=31%	AP1S3/NAGLU/ATP6V0B/GNPTAB/AP1M2/NPC1/ATP6AP1/GBA/AP3M1/SORT1/AP1G1/ABCB9/AP1B1/ATP6V1H/ATP6V0D1/ABCA2/ATP6V0C/GLB1/ENTPD4/ARSG/ATP6V0A1/CLTCL1/LAMP2/IDUA/DNASE2B/ARSA/CLN3/AP3D1/MCOLN1/SCARB2/HEXA/NAPSA/SGSH/GNPTG/GGA1/NEU1/TCIRG1/PPT2/DNASE2/MFSD8/IDS/HYAL1/AGA
KEGG_OTHER_GLYCAN_DEGRADATION	KEGG_OTHER_GLYCAN_DEGRADATION	16	0.602159	1.67644	0.00900198	0.0368081	0.0235841	7418	tags=62%, list=23%, signal=48%	GBA/GLB1/MAN2B2/HEXA/NEU1/MAN2C1/AGA/ENGASE/NEU4/FUCA1
KEGG_PROPANOATE_METABOLISM	KEGG_PROPANOATE_METABOLISM	31	0.505354	1.68498	0.0112713	0.0406652	0.0260555	5330	tags=52%, list=17%, signal=43%	MCEE/ALDH6A1/SUCLG1/PCCA/ECHS1/SUCLA2/ACAT2/HADHA/PCCB/ACSS3/ABAT/ACSS1/ACACA/ACSS2/HIBCH/ACAT1
KEGG_SNARE_INTERACTIONS_IN_VESICULAR_TRANSPORT	KEGG_SNARE_INTERACTIONS_IN_VESICULAR_TRANSPORT	38	0.503153	1.75181	0.00256228	0.0144515	0.00925952	3350	tags=37%, list=10%, signal=33%	STX19/VAMP8/STX12/VTI1A/BET1/GOSR2/BET1L/STX5/VAMP4/VAMP2/STX3/SNAP29/GOSR1/SEC22B
KEGG_VIBRIO_CHOLERAE_INFECTION	KEGG_VIBRIO_CHOLERAE_INFECTION	52	0.469055	1.76494	0.00153391	0.0112867	0.00723172	4240	tags=40%, list=13%, signal=35%	ATP6V1G1/PRKX/ATP6V0B/TJP2/ATP6AP1/GNAS/ATP6V1H/ATP6V0D1/ATP6V1C2/ATP6V0C/ATP6V0E2/ATP6V0A1/ATP6V1F/ATP6V1E1/ARF1/ATP6V1D/KDELR1/ATP6V1G2/ACTB/ATP6V1B1/TCIRG1
KEGG_CITRATE_CYCLE_TCA_CYCLE	KEGG_CITRATE_CYCLE_TCA_CYCLE	30	0.531022	1.76738	0.00292983	0.0154025	0.0098689	6611	tags=53%, list=21%, signal=42%	IDH1/DLAT/SUCLG1/OGDH/SUCLA2/CS/PCK2/DLD/PC/SDHC/ACLY/IDH3G/ACO2/MDH1/SDHA/IDH3A
KEGG_GLYCOSYLPHOSPHATIDYLINOSITOL_GPI_ANCHOR_BIOSYNTHESIS	KEGG_GLYCOSYLPHOSPHATIDYLINOSITOL_GPI_ANCHOR_BIOSYNTHESIS	25	0.560285	1.79463	0.0033116	0.016926	0.010845	4815	tags=56%, list=15%, signal=48%	PIGO/PIGG/PIGB/PIGZ/PIGA/PIGP/GPAA1/PIGF/PIGS/PIGQ/PIGV/PIGL/DPM2/PIGT
KEGG_GLYCOSPHINGOLIPID_BIOSYNTHESIS_LACTO_AND_NEOLACTO_SERIES	KEGG_GLYCOSPHINGOLIPID_BIOSYNTHESIS_LACTO_AND_NEOLACTO_SERIES	25	0.578703	1.85363	0.00190558	0.0115309	0.00738819	3793	tags=44%, list=12%, signal=39%	B4GALT4/ST3GAL6/ABO/GCNT2/B4GALT3/FUT2/B3GALT1/B3GNT2/ST3GAL3/B3GNT3/FUT4
KEGG_FATTY_ACID_METABOLISM	KEGG_FATTY_ACID_METABOLISM	42	0.51778	1.85472	0.000726492	0.0078632	0.00503821	6033	tags=48%, list=19%, signal=39%	ACSL5/ACSL4/CPT1A/CPT2/HADHB/ACOX3/GCDH/ECHS1/ACSL3/ACADVL/ACAT2/HADHA/ECI2/CYP4A11/ACSL1/ACADS/ACADL/ACAT1/ADH6/ACOX1
KEGG_STEROID_BIOSYNTHESIS	KEGG_STEROID_BIOSYNTHESIS	16	0.679153	1.89079	0.000616544	0.00756294	0.00484582	3332	tags=69%, list=10%, signal=62%	LSS/MSMO1/SQLE/EBP/CYP51A1/HSD17B7/FDFT1/NSDHL/DHCR24/TM7SF2/DHCR7
KEGG_TERPENOID_BACKBONE_BIOSYNTHESIS	KEGG_TERPENOID_BACKBONE_BIOSYNTHESIS	15	0.6904	1.89127	0.00137521	0.0110016	0.00704911	5330	tags=73%, list=17%, signal=61%	PMVK/DHDDS/HMGCS2/MVK/IDI1/MVD/ACAT2/HMGCR/HMGCS1/FDPS/ACAT1
KEGG_STEROID_HORMONE_BIOSYNTHESIS	KEGG_STEROID_HORMONE_BIOSYNTHESIS	45	0.529457	1.92403	0.000225207	0.00318754	0.00204236	5985	tags=40%, list=19%, signal=33%	HSD17B2/SULT1E1/HSD11B1/SULT2B1/HSD11B2/HSD17B7/STS/UGT2B11/HSD17B8/UGT2B10/CYP11A1/SRD5A1/AKR1C3/UGT2B7/AKR1C4/HSD3B1/UGT2A1/SRD5A3
KEGG_VALINE_LEUCINE_AND_ISOLEUCINE_DEGRADATION	KEGG_VALINE_LEUCINE_AND_ISOLEUCINE_DEGRADATION	43	0.596897	2.1524	1.11e-05	0.000204846	0.000131251	5330	tags=56%, list=17%, signal=47%	MCEE/ALDH6A1/OXCT1/HMGCL/HADHB/MCCC1/DBT/PCCA/BCKDHB/BCAT2/ECHS1/MCCC2/HMGCS2/ACAT2/HADHA/PCCB/DLD/BCKDHA/ABAT/ACADS/HMGCS1/ACAD8/HIBCH/ACAT1
KEGG_OXIDATIVE_PHOSPHORYLATION	KEGG_OXIDATIVE_PHOSPHORYLATION	99	0.521559	2.1946	1.44e-08	6.61e-07	4.24e-07	5595	tags=47%, list=17%, signal=39%	ATP6V1G1/COX17/ATP6V0B/ATP6AP1/NDUFA7/ATP6V1H/ATP6V0D1/ATP6V1C2/COX8A/ATP6V0C/NDUFB3/COX7A2/UQCR11/ATP6V0E2/ATP6V0A1/NDUFC2/ATP6V1F/NDUFS1/ATP6V1E1/ATP6V1D/COX6A1/NDUFA2/NDUFA1/ATP12A/NDUFA10/NDUFS5/NDUFV1/ATP6V1G2/SDHC/UQCR10/NDUFV2/NDUFB7/NDUFV3/PPA1/NDUFS7/ATP6V1B1/NDUFA3/NDUFC1/TCIRG1/COX8C/UQCRQ/NDUFS4/COX5B/NDUFA8/COX6B1/UQCRC1/NDUFB4
KEGG_PEROXISOME	KEGG_PEROXISOME	78	0.578925	2.33906	6.89e-09	4.22e-07	2.71e-07	3299	tags=42%, list=10%, signal=38%	ACSL5/PEX3/ACSL4/IDH1/ABCD1/HMGCL/PXMP4/XDH/ACOX3/PMVK/PEX16/NUDT19/PEX11B/ACOT8/ACSL3/PEX11A/MVK/PEX7/PEX19/PAOX/PEX11G/PEX13/SOD1/ECI2/ECH1/PECR/GSTK1/PEX10/PRDX5/SLC25A17/PEX12/ACSL1/PRDX1
