# Supplementary material for: Discovery and validation of key genes and potential mechanisms linked to endothelial cell senescence and carbohydrate metabolism in recurrent spontaneous abortion
Source: Open Med (Wars). 2026 Jun 24;21(1):20261464. doi: 10.1515/med-2026-1464 (PMC13293328; doi:10.1515/med-2026-1464)
Supplement: Supplementary file 7 — Supplementary Material [file j_med-2026-1464_suppl_007.xlsx]

## Sheet: Table S7
ID	Description	setSize	enrichmentScore	NES	pvalue	p.adjust	qvalue	rank	leading_edge	core_enrichment
KEGG_NATURAL_KILLER_CELL_MEDIATED_CYTOTOXICITY	KEGG_NATURAL_KILLER_CELL_MEDIATED_CYTOTOXICITY	124	-0.5871	-2.5779	1e-10	3.07e-09	1.72e-09	4662	tags=50%, list=15%, signal=43%	NCR3/SHC4/SH2D1A/FYN/SHC3/IFNGR2/RAET1E/SH3BP2/KIR3DL2/HLA-E/KLRK1/PIK3R1/PIK3CA/PLCG2/NRAS/BID/IFNAR2/IFNAR1/GZMB/KIR3DL1/KRAS/SHC1/HLA-B/CD48/KLRC3/HRAS/KIR2DL5A/KIR2DL4/KIR2DS4/VAV2/CASP3/PTPN11/KIR2DS3/KLRC1/HCST/FASLG/HLA-C/HLA-G/MAP2K1/MAP2K2/CD244/LAT/KIR2DL2/FCER1G/KLRD1/FCGR3A/ULBP2/PRF1/ITGB2/ZAP70/TYROBP/CD247/TNF/LCP2/VAV3/ICAM1/ITGAL/PIK3CD/PRKCB/PIK3CG/ICAM2/RAC2
KEGG_GRAFT_VERSUS_HOST_DISEASE	KEGG_GRAFT_VERSUS_HOST_DISEASE	39	-0.701329	-2.484	7.14e-09	1.19e-07	6.7e-08	6511	tags=77%, list=20%, signal=61%	HLA-A/CD28/FAS/IFNG/HLA-DPB1/HLA-DRB4/HLA-DRB3/IL1A/KIR3DL2/HLA-E/HLA-DPA1/CD86/HLA-DQB1/GZMB/KIR3DL1/HLA-DRB5/HLA-B/KIR2DL5A/KLRC1/FASLG/HLA-C/HLA-DRB1/HLA-G/HLA-DRA/KIR2DL2/KLRD1/PRF1/TNF/IL1B/HLA-F
KEGG_COMPLEMENT_AND_COAGULATION_CASCADES	KEGG_COMPLEMENT_AND_COAGULATION_CASCADES	69	-0.61089	-2.43296	6.71e-10	1.54e-08	8.65e-09	5536	tags=58%, list=17%, signal=48%	CFH/SERPINA1/CFD/MASP1/CR2/F13B/FGA/VWF/C2/C1R/TFPI/SERPING1/CD59/C4BPB/C1S/C5AR1/F13A1/FGB/CFI/PLAU/BDKRB2/C4BPA/SERPINE1/F2R/C4A/C8B/A2M/BDKRB1/C4B/PROS1/C1QA/CD55/PLG/C1QB/C1QC/CFB/THBD/PLAUR/PLAT/C3
KEGG_CYTOKINE_CYTOKINE_RECEPTOR_INTERACTION	KEGG_CYTOKINE_CYTOKINE_RECEPTOR_INTERACTION	251	-0.498748	-2.4318	1e-10	3.07e-09	1.72e-09	6132	tags=45%, list=19%, signal=37%	TNFSF10/ACVR2B/TNFSF15/IL17A/IL22RA1/CCR7/FAS/LTBR/IFNA16/CRLF2/IFNG/CCL5/IL19/IL23A/IL17RB/CXCR4/EGFR/CCL26/GHR/TGFBR1/PDGFB/LTB/TNFRSF14/IL1A/IL2RA/PF4/CLCF1/FLT3LG/ACVR1B/IFNGR2/IL21R/TNFRSF17/FLT4/TNFRSF12A/PDGFRB/IL7/IL10/CD70/IL18/TNFSF14/IFNAR2/CCL21/XCL1/IL2RG/IFNAR1/PRLR/IL15RA/TGFBR2/BMPR2/TNFRSF11A/TNFRSF11B/IL6ST/CXCR1/PRL/NGFR/CXCL16/CCR5/OSM/CXCL14/IL13RA1/TNFRSF1B/TGFB2/FASLG/FLT3/…
KEGG_LEUKOCYTE_TRANSENDOTHELIAL_MIGRATION	KEGG_LEUKOCYTE_TRANSENDOTHELIAL_MIGRATION	115	-0.543976	-2.3786	1e-10	3.07e-09	1.72e-09	6118	tags=53%, list=19%, signal=43%	GNAI1/MMP9/CLDN4/PIK3R5/MAPK14/CTNNA1/F11R/CXCR4/CLDN11/ACTN4/VASP/EZR/VCL/CLDN18/JAM2/RAPGEF4/CDC42/TXK/PIK3R1/PIK3CA/PLCG2/ESAM/CLDN2/CLDN15/NCF1/ITK/MMP2/VAV2/PTPN11/NCF2/CYBA/THY1/CDH5/BCAR1/VCAM1/GNAI2/ITGB2/MAPK12/VAV3/RASSF5/RHOH/CLDN5/CLDN14/ICAM1/ITGAL/RAP1B/CLDN23/MYL2/JAM3/ITGAM/PIK3CD/PRKCB/PIK3CG/CYBB/MYL9/NCF4/CXCL12/CLDN10/RAC2/MSN/PECAM1
KEGG_CELL_ADHESION_MOLECULES_CAMS	KEGG_CELL_ADHESION_MOLECULES_CAMS	130	-0.535996	-2.36105	1e-10	3.07e-09	1.72e-09	6511	tags=55%, list=20%, signal=44%	HLA-A/CDH2/CD28/MPZL1/NLGN4X/SDC4/CD8A/CLDN4/F11R/NLGN1/HLA-DPB1/CD34/CLDN11/CNTNAP1/HLA-DRB4/HLA-DRB3/CD2/CD58/CLDN18/JAM2/NCAM1/MAG/HLA-E/SPN/PVR/HLA-DPA1/CADM3/CD276/ITGB7/ESAM/CD86/CLDN2/HLA-DQB1/CLDN15/SELE/HLA-DRB5/HLA-B/NLGN2/SIGLEC1/ICOSLG/HLA-C/CDH1/HLA-DRB1/HLA-G/NRXN2/CD226/HLA-DRA/CDH5/VCAM1/SDC1/MADCAM1/SELL/SDC3/PTPRC/ITGB2/SELPLG/CD40/CLDN5/CLDN14/ICAM1/ITGAL/CLDN23/SELP/JAM3/ITGAM…
KEGG_SYSTEMIC_LUPUS_ERYTHEMATOSUS	KEGG_SYSTEMIC_LUPUS_ERYTHEMATOSUS	55	-0.614137	-2.32991	6.38e-08	9.04e-07	5.07e-07	5454	tags=55%, list=17%, signal=45%	IFNG/HLA-DPB1/ACTN4/CTSG/SSB/HLA-DRB4/HLA-DRB3/C2/C1R/IL10/HLA-DPA1/CD86/HLA-DQB1/HLA-DRB5/C1S/SNRPB/HLA-DRB1/C4A/C8B/HLA-DRA/C4B/FCGR3A/C1QA/C1QB/C1QC/TNF/CD40/FCGR2C/FCGR2A/C3
KEGG_HEMATOPOIETIC_CELL_LINEAGE	KEGG_HEMATOPOIETIC_CELL_LINEAGE	86	-0.55923	-2.32353	4.92e-09	9.05e-08	5.08e-08	7108	tags=57%, list=22%, signal=44%	ITGA2B/GP9/IL1R1/IL6R/CD1B/CD8A/CD44/CD19/GP1BB/CD34/THPO/CD7/CR2/CD1C/HLA-DRB4/HLA-DRB3/IL1A/IL2RA/CD2/FLT3LG/CD37/CD3E/ITGA2/IL7/CD59/MS4A1/CD1A/HLA-DRB5/CD3D/ITGA5/FLT3/HLA-DRB1/CSF1R/HLA-DRA/CSF2RA/ITGA3/CSF1/IL1R2/CD55/TNF/IL1B/CD14/CSF3R/ITGAM/CD33/IL3RA/ITGB3/CD38/IL4R
KEGG_CHEMOKINE_SIGNALING_PATHWAY	KEGG_CHEMOKINE_SIGNALING_PATHWAY	182	-0.496736	-2.31339	1e-10	3.07e-09	1.72e-09	5444	tags=43%, list=17%, signal=36%	CCL5/RELA/PLCB3/GNG12/ADCY3/CXCR4/CCL26/SHC4/CSK/PF4/PARD3/SHC3/GNG8/WAS/CDC42/STAT5B/ADCY1/PIK3R1/JAK2/PIK3CA/NRAS/ELMO1/STAT2/CCL21/XCL1/STAT3/KRAS/SHC1/CXCR1/NCF1/HRAS/CXCL16/CCR5/ITK/CXCL14/VAV2/FGR/TIAM1/CXCR2/ARRB1/MAP2K1/CCL3/CXCR3/CCL16/BCAR1/CRKL/CCL4/GNB4/CCR2/CX3CR1/GNAI2/PLCB2/GNG2/CCL24/NFKB1/CXCL5/ADCY9/CCL14/GRK5/VAV3/CCL3L3/JAK3/GNGT2/AKT3/ADCY4/RAP1B/PIK3CD/GNG10/PRKCB/DOCK2/PIK3…
KEGG_ALLOGRAFT_REJECTION	KEGG_ALLOGRAFT_REJECTION	37	-0.638693	-2.24221	9.38e-07	9.58e-06	5.37e-06	6511	tags=65%, list=20%, signal=52%	HLA-A/CD28/FAS/IFNG/HLA-DPB1/HLA-DRB4/HLA-DRB3/IL10/HLA-E/HLA-DPA1/CD86/HLA-DQB1/GZMB/HLA-DRB5/HLA-B/FASLG/HLA-C/HLA-DRB1/HLA-G/HLA-DRA/PRF1/TNF/CD40/HLA-F
KEGG_FOCAL_ADHESION	KEGG_FOCAL_ADHESION	197	-0.471525	-2.21793	1e-10	3.07e-09	1.72e-09	4849	tags=40%, list=15%, signal=34%	ACTN4/EGFR/SHC4/VASP/COL5A2/COL4A2/PIP5K1C/PDGFB/RELN/VTN/VWF/RASGRF1/FYN/VCL/SHC3/COL6A3/FLT4/PPP1R12A/ITGA2/PDGFRB/FLNB/CDC42/SPP1/TNN/PIK3R1/ITGB7/SRC/THBS3/PIK3CA/RAPGEF1/ILK/SHC1/PTEN/HRAS/ITGA5/VAV2/THBS2/CCND2/ZYX/MAP2K1/ITGA3/BCAR1/COL5A1/CRKL/DIAPH1/PDGFA/LAMC2/PARVG/CAV3/COMP/ITGA7/CCND3/MYLK/CAV1/VAV3/CAPN2/LAMB3/VEGFA/LAMC1/VEGFB/AKT3/RAP1B/MYL2/FLNA/BCL2/FLT1/PIK3CD/MET/CAV2/ITGB5/KD…
KEGG_ANTIGEN_PROCESSING_AND_PRESENTATION	KEGG_ANTIGEN_PROCESSING_AND_PRESENTATION	78	-0.529752	-2.17848	2.78e-07	3.41e-06	1.91e-06	4672	tags=49%, list=15%, signal=42%	HLA-DPB1/LGMN/HLA-DRB4/HLA-DRB3/CD74/HSPA6/CREB1/CTSB/KIR3DL2/RFXAP/HLA-E/CIITA/HLA-DPA1/NFYB/CTSS/HLA-DQB1/KIR3DL1/HLA-DRB5/KLRC4/HLA-B/KLRC3/PSME2/KIR2DL5A/KIR2DL4/KIR2DS4/KIR3DL3/KIR2DS3/KLRC1/HLA-C/HLA-DRB1/HLA-G/IFI30/HLA-DRA/KIR2DL2/KLRD1/B2M/TAPBP/HLA-F
KEGG_FC_GAMMA_R_MEDIATED_PHAGOCYTOSIS	KEGG_FC_GAMMA_R_MEDIATED_PHAGOCYTOSIS	91	-0.505591	-2.1211	3.05e-07	3.51e-06	1.97e-06	5928	tags=52%, list=18%, signal=42%	ASAP1/ARF6/PIK3R5/LIMK2/ASAP3/MARCKSL1/WASF1/VASP/PIP5K1C/GAB2/WASF3/ARPC4/WAS/CDC42/AMPH/PIK3R1/PIK3CA/PLCG2/PLD2/RPS6KB1/NCF1/ASAP2/DNM1L/VAV2/ARPC1B/LIMK1/MAP2K1/LAT/CRKL/ARPC5/FCGR3A/PTPRC/CFL2/INPP5D/FCGR2C/VAV3/SCIN/AKT3/FCGR2A/PIK3CD/PRKCB/DOCK2/PIK3CG/HCK/PLD1/RAC2/LYN
KEGG_ACUTE_MYELOID_LEUKEMIA	KEGG_ACUTE_MYELOID_LEUKEMIA	57	-0.557327	-2.12108	2.44e-06	2.24e-05	1.26e-05	3288	tags=40%, list=10%, signal=36%	STAT5B/PIK3R1/STAT5A/EIF4EBP1/PIK3CA/NRAS/RPS6KB1/STAT3/KRAS/HRAS/RUNX1T1/CEBPA/FLT3/MYC/MAP2K1/MAP2K2/RUNX1/PIM1/NFKB1/SPI1/AKT3/PIK3CD/PIK3CG
KEGG_RENAL_CELL_CARCINOMA	KEGG_RENAL_CELL_CARCINOMA	66	-0.524753	-2.07038	5.58e-06	4.28e-05	2.4e-05	3323	tags=41%, list=10%, signal=37%	CDC42/ARNT/PIK3R1/EGLN3/PIK3CA/NRAS/RAPGEF1/HIF1A/KRAS/HRAS/ETS1/PTPN11/TGFB2/MAP2K1/MAP2K2/CRKL/EGLN2/TGFA/TGFB3/VEGFA/VEGFB/AKT3/RAP1B/PIK3CD/MET/EPAS1/PIK3CG
KEGG_CHRONIC_MYELOID_LEUKEMIA	KEGG_CHRONIC_MYELOID_LEUKEMIA	73	-0.502658	-2.02122	8.91e-06	6.56e-05	3.68e-05	4657	tags=41%, list=15%, signal=35%	SHC4/TGFBR1/GAB2/HDAC1/SHC3/CBL/STAT5B/E2F3/PIK3R1/STAT5A/PIK3CA/NRAS/CBLB/TGFBR2/KRAS/SHC1/HRAS/PTPN11/TGFB2/MYC/MAP2K1/MAP2K2/RUNX1/SMAD3/CRKL/TGFB3/NFKB1/AKT3/PIK3CD/PIK3CG
KEGG_LEISHMANIA_INFECTION	KEGG_LEISHMANIA_INFECTION	70	-0.501484	-2.00383	4.74e-06	3.79e-05	2.13e-05	5615	tags=51%, list=18%, signal=43%	TRAF6/MAPK14/IFNG/RELA/MARCKSL1/HLA-DPB1/HLA-DRB4/HLA-DRB3/IL1A/IFNGR2/IL10/HLA-DPA1/JAK2/HLA-DQB1/HLA-DRB5/NCF1/FOS/TGFB2/HLA-DRB1/MYD88/NCF2/CYBA/HLA-DRA/FCGR3A/ITGB2/TGFB3/NFKB1/MAPK12/TNF/IL1B/FCGR2C/FCGR2A/ITGAM/C3/PRKCB/NCF4
KEGG_TYPE_I_DIABETES_MELLITUS	KEGG_TYPE_I_DIABETES_MELLITUS	43	-0.555605	-2.00067	9.3e-05	0.000534824	0.000299844	6511	tags=58%, list=20%, signal=46%	HLA-A/CD28/FAS/IFNG/INS/HLA-DPB1/HLA-DRB4/HLA-DRB3/IL1A/HLA-E/HLA-DPA1/CD86/HLA-DQB1/GZMB/HLA-DRB5/HLA-B/FASLG/HLA-C/HLA-DRB1/HLA-G/HLA-DRA/PRF1/TNF/IL1B/HLA-F
KEGG_MAPK_SIGNALING_PATHWAY	KEGG_MAPK_SIGNALING_PATHWAY	264	-0.404219	-1.97994	1.23e-09	2.51e-08	1.4e-08	5615	tags=38%, list=18%, signal=31%	TRAF6/FAS/MAP3K12/RASGRP3/MAPK14/CACNB1/DDIT3/RELA/GNG12/MAP4K3/ECSIT/CACNA2D4/NTF3/CACNB2/RRAS/DAXX/EGFR/MAP3K6/TGFBR1/DUSP16/TAOK1/PDGFB/CACNA2D1/RASGRF1/PLA2G1B/IL1A/FGF6/HSPA6/PTPRR/PTPN5/FGF18/NTRK1/CACNG4/MAP3K5/RASA2/PDGFRB/GNA12/FLNB/CDC42/MAP3K4/RASGRP4/FGFR2/MAPK8IP2/MAPK7/SRF/PLA2G2A/RPS6KA6/NRAS/NTRK2/FGF7/RASGRP1/TGFBR2/KRAS/FGFR1/HRAS/FOS/DUSP1/MAPKAPK2/MAP4K4/CASP3/TGFB2/FASLG/TNFR…
KEGG_REGULATION_OF_ACTIN_CYTOSKELETON	KEGG_REGULATION_OF_ACTIN_CYTOSKELETON	211	-0.413351	-1.96397	1.49e-08	2.28e-07	1.28e-07	5351	tags=37%, list=17%, signal=31%	GNG12/MYLK3/INS/APC/WASF1/ACTN4/RRAS/EGFR/PIP5K1C/CHRM5/CSK/PDGFB/EZR/FGF6/VCL/FGF18/ARPC4/WAS/PPP1R12A/ITGA2/PDGFRB/GNA12/CDC42/FGFR2/MYH9/PIK3R1/GNA13/ITGB7/ARHGEF4/PIK3CA/NRAS/ITGAD/SSH1/FGF7/PFN2/KRAS/FGFR1/HRAS/ITGA5/VAV2/BDKRB2/ARPC1B/TIAM1/LIMK1/F2R/MAP2K1/MAP2K2/BDKRB1/ITGA3/BCAR1/FGD3/CRKL/ITGAX/DIAPH1/PDGFA/FGF2/ARPC5/ITGB2/ITGA7/MYLK/CFL2/RRAS2/SSH2/CD14/VAV3/NCKAP1L/SCIN/ITGAL/MYL2/IT…
KEGG_PATHWAYS_IN_CANCER	KEGG_PATHWAYS_IN_CANCER	321	-0.386459	-1.94212	1.9e-10	5e-09	2.8e-09	5655	tags=35%, list=18%, signal=29%	CREBBP/TRAF6/FAS/CTNNA1/MTOR/RELA/DCC/BMP4/COL4A1/APC/EGFR/AR/RARA/COL4A2/TGFBR1/SLC2A1/PDGFB/PIAS4/DAPK3/FGF6/HDAC1/FLT3LG/FGF18/NTRK1/FADD/CBL/CYCS/WNT3A/ITGA2/TPM3/PDGFRB/CDC42/STAT5B/E2F3/FGFR2/ARNT/PIK3R1/STAT5A/GLI3/WNT10B/EGLN3/PIK3CA/PLCG2/NRAS/PTCH2/CBLB/BID/HIF1A/FZD10/CDKN2B/FGF7/STAT3/GLI2/FZD4/TGFBR2/KRAS/WNT10A/PTEN/FGFR1/RXRA/HRAS/TRAF3/ETS1/FOS/RUNX1T1/MMP2/WNT6/CASP3/CEBPA/TGFB2/…
KEGG_B_CELL_RECEPTOR_SIGNALING_PATHWAY	KEGG_B_CELL_RECEPTOR_SIGNALING_PATHWAY	74	-0.480239	-1.9393	3.25e-05	0.000221151	0.000123986	2911	tags=32%, list=9%, signal=30%	PIK3R1/CD79B/PIK3CA/PLCG2/NRAS/BTK/KRAS/LILRB3/HRAS/FOS/VAV2/MAP2K1/MAP2K2/PIK3AP1/NFKB1/CARD11/INPP5D/VAV3/AKT3/PIK3CD/PRKCB/PIK3CG/RAC2/LYN
KEGG_AUTOIMMUNE_THYROID_DISEASE	KEGG_AUTOIMMUNE_THYROID_DISEASE	48	-0.521515	-1.9329	0.000310651	0.00142899	0.000801152	6511	tags=48%, list=20%, signal=38%	HLA-A/CD28/FAS/IFNA16/HLA-DPB1/HLA-DRB4/HLA-DRB3/IL10/HLA-E/HLA-DPA1/CD86/HLA-DQB1/GZMB/HLA-DRB5/HLA-B/FASLG/HLA-C/HLA-DRB1/HLA-G/HLA-DRA/PRF1/CD40/HLA-F
KEGG_GLIOMA	KEGG_GLIOMA	65	-0.487417	-1.92197	0.00018691	0.000929498	0.000521114	4810	tags=40%, list=15%, signal=34%	EGFR/CALML3/SHC4/PDGFB/SHC3/CALM1/CALM2/CALM3/PDGFRB/E2F3/PIK3R1/PIK3CA/PLCG2/NRAS/KRAS/SHC1/PTEN/HRAS/MAP2K1/MAP2K2/PDGFA/TGFA/AKT3/PIK3CD/PRKCB/PIK3CG
KEGG_NEUROTROPHIN_SIGNALING_PATHWAY	KEGG_NEUROTROPHIN_SIGNALING_PATHWAY	125	-0.437656	-1.91997	3.42e-06	2.86e-05	1.6e-05	5838	tags=46%, list=18%, signal=37%	ABL1/TP73/PIK3R5/GAB1/TRAF6/MAPK14/ZNF274/RELA/NTF3/IRS4/CALML3/CAMK4/SHC4/CSK/SHC3/NTRK1/MAP3K5/CALM1/CALM2/CALM3/CDC42/ARHGDIA/PIK3R1/SH2B2/YWHAQ/MAPK7/PIK3CA/PLCG2/RPS6KA6/NRAS/RAPGEF1/NTRK2/KRAS/SHC1/HRAS/NGFR/IRS1/MAPKAPK2/PTPN11/FASLG/MAP2K1/MAP2K2/YWHAH/CRKL/RPS6KA4/RPS6KA3/IRAK3/NFKB1/MAPK12/IRAK2/AKT3/RAP1B/BCL2/PIK3CD/PIK3CG/SH2B3/ARHGDIB
KEGG_JAK_STAT_SIGNALING_PATHWAY	KEGG_JAK_STAT_SIGNALING_PATHWAY	147	-0.428953	-1.9145	8.62e-07	9.33e-06	5.23e-06	5997	tags=41%, list=19%, signal=33%	IL22RA1/PIK3R5/CREBBP/IFNA16/CRLF2/IFNG/IL19/IL23A/GHR/PIAS4/IL2RA/CLCF1/IRF9/STAM2/IFNGR2/CBL/IL21R/IL7/STAT5B/IL10/PIK3R1/STAT5A/JAK2/PIK3CA/CBLB/IFNAR2/STAM/STAT2/STAT3/IL2RG/IFNAR1/PRLR/IL15RA/SPRED1/IL6ST/SOCS5/PRL/OSM/IL13RA1/PTPN11/CCND2/MYC/OSMR/IL2RB/STAT4/CSF2RA/IL12RB1/SOCS4/PIM1/IL10RA/CCND3/JAK3/AKT3/CSF3R/PIK3CD/SOCS3/IL3RA/PIK3CG/LIF/IL4R
KEGG_ASTHMA	KEGG_ASTHMA	30	-0.564653	-1.89003	0.00109096	0.004271	0.0023945	5377	tags=53%, list=17%, signal=44%	EPX/HLA-DPB1/HLA-DRB4/HLA-DRB3/MS4A2/FCER1A/IL10/HLA-DPA1/RNASE3/HLA-DQB1/HLA-DRB5/HLA-DRB1/HLA-DRA/FCER1G/TNF/CD40
KEGG_VIRAL_MYOCARDITIS	KEGG_VIRAL_MYOCARDITIS	70	-0.472746	-1.889	3.91e-05	0.000257254	0.000144227	6711	tags=51%, list=21%, signal=41%	EIF4G3/HLA-A/CD28/ABL1/SGCA/DAG1/SGCB/HLA-DPB1/HLA-DRB4/HLA-DRB3/FYN/CYCS/HLA-E/ABL2/MYH9/HLA-DPA1/BID/CD86/HLA-DQB1/HLA-DRB5/HLA-B/MYH11/CASP3/HLA-C/HLA-DRB1/HLA-G/HLA-DRA/PRF1/ITGB2/CD55/CAV1/CD40/ICAM1/ITGAL/HLA-F/RAC2
KEGG_TGF_BETA_SIGNALING_PATHWAY	KEGG_TGF_BETA_SIGNALING_PATHWAY	85	-0.44132	-1.82848	0.000122778	0.000664444	0.000372515	2775	tags=39%, list=9%, signal=36%	PPP2CA/CREBBP/CHRD/LEFTY2/IFNG/BMP4/TGFBR1/FST/THBS3/CDKN2B/RPS6KB1/E2F4/TGFBR2/BMPR2/DCN/THBS2/TGFB2/ZFYVE16/MYC/SMURF1/SMAD3/ACVR1/ID4/SMAD6/BMP8A/BMP6/INHBA/ACVR2A/COMP/TGFB3/INHBB/TNF/THBS1
KEGG_PRION_DISEASES	KEGG_PRION_DISEASES	35	-0.529036	-1.82561	0.000775253	0.00316992	0.00177719	1395	tags=40%, list=4%, signal=38%	IL1A/FYN/NCAM1/MAP2K1/C8B/MAP2K2/EGR1/C1QA/C1QB/C1QC/IL1B/LAMC1/PRNP/NCAM2
KEGG_MELANOMA	KEGG_MELANOMA	71	-0.454486	-1.82084	0.000450263	0.00192671	0.00108019	4810	tags=39%, list=15%, signal=34%	CDKN2A/PDGFD/HGF/PIK3R5/EGFR/PDGFB/FGF6/FGF18/PDGFRB/E2F3/PIK3R1/PIK3CA/NRAS/FGF7/KRAS/PTEN/FGFR1/HRAS/CDH1/MAP2K1/MAP2K2/PDGFA/FGF2/AKT3/PIK3CD/MET/MITF/PIK3CG
KEGG_PANCREATIC_CANCER	KEGG_PANCREATIC_CANCER	69	-0.454428	-1.80983	0.000354616	0.00155356	0.000870987	3323	tags=30%, list=10%, signal=27%	CDC42/E2F3/PIK3R1/PIK3CA/STAT3/TGFBR2/KRAS/TGFB2/MAP2K1/SMAD3/RALB/TGFA/TGFB3/NFKB1/VEGFA/VEGFB/AKT3/PIK3CD/PIK3CG/PLD1/RAC2
KEGG_FC_EPSILON_RI_SIGNALING_PATHWAY	KEGG_FC_EPSILON_RI_SIGNALING_PATHWAY	78	-0.438952	-1.80508	0.00026836	0.00129943	0.000728511	4568	tags=37%, list=14%, signal=32%	GAB2/PLA2G1B/MS4A2/FYN/FCER1A/PIK3R1/PLA2G2A/PIK3CA/PLCG2/NRAS/BTK/KRAS/HRAS/VAV2/MAP2K1/MAP2K2/LAT/FCER1G/INPP5D/MAPK12/TNF/LCP2/VAV3/AKT3/PIK3CD/PRKCB/PIK3CG/RAC2/LYN
KEGG_NON_SMALL_CELL_LUNG_CANCER	KEGG_NON_SMALL_CELL_LUNG_CANCER	54	-0.475269	-1.79503	0.00122036	0.00467804	0.0026227	3203	tags=30%, list=10%, signal=27%	E2F3/PIK3R1/PIK3CA/PLCG2/NRAS/KRAS/RXRA/HRAS/MAP2K1/MAP2K2/TGFA/RASSF5/AKT3/PIK3CD/PRKCB/PIK3CG
KEGG_T_CELL_RECEPTOR_SIGNALING_PATHWAY	KEGG_T_CELL_RECEPTOR_SIGNALING_PATHWAY	106	-0.413966	-1.78984	0.000128034	0.000673093	0.000377363	3665	tags=29%, list=11%, signal=26%	CBL/CD3E/CDC42/IL10/PIK3R1/PIK3CA/NRAS/CBLB/RASGRP1/KRAS/CD3D/HRAS/FOS/ITK/VAV2/NCK2/MAP2K1/MAP2K2/LAT/PTPRC/NFKB1/CARD11/ZAP70/MAPK12/CD247/TNF/LCP2/VAV3/AKT3/PIK3CD/PIK3CG
KEGG_INTESTINAL_IMMUNE_NETWORK_FOR_IGA_PRODUCTION	KEGG_INTESTINAL_IMMUNE_NETWORK_FOR_IGA_PRODUCTION	48	-0.482055	-1.78665	0.00214701	0.00774608	0.00434277	5524	tags=46%, list=17%, signal=38%	LTBR/HLA-DPB1/CXCR4/HLA-DRB4/HLA-DRB3/AICDA/TNFRSF17/IL10/HLA-DPA1/ITGB7/CD86/HLA-DQB1/IL15RA/HLA-DRB5/PIGR/ICOSLG/HLA-DRB1/HLA-DRA/MADCAM1/TNFSF13B/CD40/CXCL12
KEGG_TIGHT_JUNCTION	KEGG_TIGHT_JUNCTION	127	-0.404536	-1.77726	4.93e-05	0.000312609	0.000175261	6118	tags=40%, list=19%, signal=33%	GNAI1/CLDN4/PPP2CA/EXOC3/CTNNA1/F11R/VAPA/CLDN11/ACTN4/RRAS/IGSF5/MPDZ/PARD3/CTTN/CSNK2A1/CLDN18/EPB41L1/MAGI1/JAM2/CDC42/PRKCI/SPTAN1/MYH9/SRC/NRAS/CLDN2/CLDN15/KRAS/PTEN/HRAS/EPB41/MYH11/MAGI3/PARD6B/PARD6G/GNAI2/HCLS1/RRAS2/RAB13/CLDN5/CLDN14/AKT3/CLDN23/MYL2/JAM3/PRKCB/MYL9/MRAS/CLDN10/EPB41L3/TJP1
KEGG_TOLL_LIKE_RECEPTOR_SIGNALING_PATHWAY	KEGG_TOLL_LIKE_RECEPTOR_SIGNALING_PATHWAY	96	-0.417414	-1.76987	0.000288157	0.00135951	0.000762195	5885	tags=40%, list=18%, signal=32%	MAP3K8/PIK3R5/TRAF6/IFNA16/MAPK14/CCL5/RELA/IKBKE/TICAM1/FADD/SPP1/TLR7/LBP/PIK3R1/PIK3CA/IFNAR2/CD86/IFNAR1/RIPK1/TOLLIP/TRAF3/FOS/MYD88/MAP2K1/MAP2K2/CCL3/CTSK/CCL4/NFKB1/MAPK12/TNF/IL1B/CD40/CD14/AKT3/PIK3CD/PIK3CG/LY96
KEGG_RIBOSOME	KEGG_RIBOSOME	87	-0.424316	-1.76754	0.000352525	0.00155356	0.000870987	9581	tags=53%, list=30%, signal=37%	RPS15A/RPL18/RPL3/RPS4Y1/RPS4X/RPS3A/RPS26/RPL27/RPL4/RPL29/RPS6/RPL32/RPS27A/RPL31/RPL30/RPL28/RPL39/RPL36AL/RPLP0/RPL3L/RPL9/RPS23/RPS20/RPL34/RPS27/RPS27L/RPS10/RPS25/RPL26L1/RPL18A/RPL26/RPS19/RPS8/RPS9/RPS12/RPL10/RPL35/RPL7/RSL24D1/RPL17/RPS24/RPS3/RPL10L/RPS16/RPL37/RPL22L1
KEGG_NEUROACTIVE_LIGAND_RECEPTOR_INTERACTION	KEGG_NEUROACTIVE_LIGAND_RECEPTOR_INTERACTION	270	-0.354413	-1.75009	1.69e-06	1.64e-05	9.18e-06	5960	tags=30%, list=19%, signal=25%	AGTR1/NPY1R/FPR2/GABRR1/GABRB1/CHRM2/HCRTR1/ADORA2A/AVPR2/HTR2A/CYSLTR2/MC3R/P2RY14/P2RY8/SCTR/PRLHR/HRH4/CALCRL/GRIN2C/PTH1R/P2RY1/GHR/CTSG/CHRM5/MCHR2/TRHR/HTR6/GABRD/PTGER2/PARD3/CNR1/GIPR/GABRQ/PTGDR/NR3C1/P2RY10/GRIK1/OXTR/GPR35/CHRNA1/GRM7/NMUR1/TACR2/CHRNA5/HTR1D/GRIK3/P2RX7/MC1R/PRSS3/PRLR/CNR2/EDNRB/DRD5/C5AR1/PRL/ADORA1/ADORA3/BDKRB2/GABRA2/GRM2/FPR3/LPAR1/PRSS2/FPR1/GZMA/VIPR2/F2R/GABR…
KEGG_INSULIN_SIGNALING_PATHWAY	KEGG_INSULIN_SIGNALING_PATHWAY	136	-0.391663	-1.7342	5.65e-05	0.000346538	0.000194283	5430	tags=38%, list=17%, signal=32%	MTOR/PYGB/PRKAR1A/TSC1/PDE3A/INS/IRS4/CALML3/LIPE/SHC4/FLOT2/SHC3/INSR/CALM1/CBL/CALM2/CALM3/PRKAR2B/PRKCI/RHEB/PIK3R1/SH2B2/EIF4EBP1/PIK3CA/NRAS/RAPGEF1/CBLB/RPS6KB1/KRAS/SHC1/SLC2A4/HRAS/IRS1/HK1/MAP2K1/MAP2K2/PRKAA1/PCK1/CRKL/SOCS4/HK3/PRKAB1/INPP5D/MKNK1/AKT3/PPARGC1A/PIK3CD/SOCS3/PDE3B/PIK3CG/SORBS1/RHOQ
KEGG_TYPE_II_DIABETES_MELLITUS	KEGG_TYPE_II_DIABETES_MELLITUS	46	-0.464786	-1.71064	0.00378034	0.0124211	0.00696378	5838	tags=37%, list=18%, signal=30%	PIK3R5/MTOR/INS/IRS4/INSR/PIK3R1/PIK3CA/SLC2A4/IRS1/HK1/SOCS4/HK3/CACNA1C/TNF/PIK3CD/SOCS3/PIK3CG
KEGG_BLADDER_CANCER	KEGG_BLADDER_CANCER	40	-0.477401	-1.69394	0.00329335	0.0112218	0.00629139	4810	tags=38%, list=15%, signal=32%	EGFR/DAPK3/E2F3/NRAS/KRAS/HRAS/MMP2/CDH1/MYC/MAP2K1/MAP2K2/MMP1/VEGFA/VEGFB/THBS1
KEGG_GAP_JUNCTION	KEGG_GAP_JUNCTION	86	-0.405397	-1.68437	0.00147232	0.0055287	0.00309961	5555	tags=38%, list=17%, signal=32%	HTR2A/PLCB3/TUBB2B/ADCY3/EGFR/PDGFB/TUBA1A/TUBB/PDGFRB/ADCY1/TUBA8/MAPK7/SRC/NRAS/KRAS/HRAS/GUCY1A2/LPAR1/TUBA4A/MAP2K1/MAP2K2/MAP3K2/PDGFA/HTR2B/GNAI2/PLCB2/ADCY9/ADCY4/TUBB3/PRKCB/TJP1/GJA1/TUBB6
KEGG_ECM_RECEPTOR_INTERACTION	KEGG_ECM_RECEPTOR_INTERACTION	84	-0.406225	-1.6745	0.00153862	0.00566211	0.00317441	6145	tags=42%, list=19%, signal=34%	SDC4/COL6A2/LAMC3/CD44/GP1BB/DAG1/TNC/COL4A1/COL5A2/COL4A2/CD47/RELN/VTN/VWF/COL6A3/ITGA2/SPP1/TNN/ITGB7/THBS3/ITGA5/THBS2/ITGA3/COL5A1/SDC1/LAMC2/SDC3/COMP/ITGA7/LAMB3/LAMC1/ITGB5/THBS1/ITGB3/LAMA4
KEGG_PATHOGENIC_ESCHERICHIA_COLI_INFECTION	KEGG_PATHOGENIC_ESCHERICHIA_COLI_INFECTION	54	-0.439843	-1.66124	0.00492977	0.0153742	0.00861939	4622	tags=39%, list=14%, signal=33%	ARHGEF2/EZR/TUBA1A/FYN/CTTN/TUBB/ARPC4/WAS/CDC42/TUBA8/YWHAQ/ARPC1B/NCK2/CDH1/TUBA4A/ARPC5/HCLS1/CD14/TUBB3/TUBB6/LY96
KEGG_ENDOCYTOSIS	KEGG_ENDOCYTOSIS	176	-0.357087	-1.65375	0.000111166	0.000619835	0.000347505	5068	tags=35%, list=16%, signal=30%	VPS4B/CXCR4/EGFR/ACAP3/PIP5K1C/IL2RA/HSPA6/PARD3/NTRK1/RAB22A/STAM2/CBL/ARAP3/CHMP1B/CDC42/PRKCI/FGFR2/HLA-E/SH3GLB1/SRC/IQSEC1/RAB11A/PLD2/CBLB/STAM/GIT2/IL2RG/HLA-B/CXCR1/RABEP1/HRAS/DNAJC6/ASAP2/CCR5/EEA1/DNM1L/PARD6B/EHD3/PSD/HLA-C/CXCR2/IL2RB/HLA-G/VPS37D/SMURF1/F2R/ARRB1/CSF1R/PARD6G/ADRB2/NEDD4/ACAP1/PSD3/EHD2/GRK5/FLT1/MET/HLA-F/KDR/PLD1/EHD1/RAB31
KEGG_NOD_LIKE_RECEPTOR_SIGNALING_PATHWAY	KEGG_NOD_LIKE_RECEPTOR_SIGNALING_PATHWAY	60	-0.426364	-1.65323	0.00427652	0.0135669	0.00760616	3443	tags=32%, list=11%, signal=28%	PYCARD/CARD9/NAIP/IL18/TAB3/PYDC1/NLRP1/PSTPIP1/CARD8/NLRP3/SUGT1/CASP5/CARD6/NFKB1/NLRC4/MAPK12/TNF/IL1B/CASP1
KEGG_APOPTOSIS	KEGG_APOPTOSIS	86	-0.394321	-1.63835	0.00241352	0.00854015	0.00478796	6798	tags=41%, list=21%, signal=32%	IL1R1/PPP3CC/PPP3R2/TNFSF10/PIK3R5/FAS/TRADD/RELA/PRKAR1A/IL1A/NTRK1/FADD/CYCS/PRKAR2B/PIK3R1/PIK3CA/BID/RIPK1/CASP7/ENDOD1/CASP3/FASLG/TNFRSF1A/MYD88/IRAK3/NFKB1/TNF/IL1B/CAPN2/IRAK2/AKT3/BCL2/PIK3CD/IL3RA/PIK3CG
KEGG_VEGF_SIGNALING_PATHWAY	KEGG_VEGF_SIGNALING_PATHWAY	74	-0.403682	-1.63015	0.00413009	0.0133322	0.00747459	3323	tags=30%, list=10%, signal=27%	CDC42/PIK3R1/SRC/PLA2G2A/PIK3CA/PLCG2/NRAS/KRAS/HRAS/MAPKAPK2/SH2D2A/MAP2K1/MAP2K2/NOS3/MAPK12/VEGFA/AKT3/PIK3CD/KDR/PRKCB/PIK3CG/RAC2
KEGG_HYPERTROPHIC_CARDIOMYOPATHY_HCM	KEGG_HYPERTROPHIC_CARDIOMYOPATHY_HCM	83	-0.38195	-1.57055	0.00585893	0.0173878	0.0097483	5501	tags=36%, list=17%, signal=30%	ATP2A2/SGCA/CACNB1/DAG1/SGCB/CACNA2D4/CACNB2/CACNA2D1/CACNG4/ITGA2/TPM3/ITGB7/LMNA/ITGA5/DES/TGFB2/PRKAA1/ITGA3/ITGA7/TGFB3/CACNA1C/PRKAB1/TNF/TPM4/TPM1/MYL2/ITGB5/SLC8A1/ITGB3/TPM2
KEGG_COLORECTAL_CANCER	KEGG_COLORECTAL_CANCER	62	-0.40078	-1.5687	0.00539228	0.0162652	0.00911895	2911	tags=27%, list=9%, signal=25%	CYCS/PIK3R1/PIK3CA/TGFBR2/KRAS/FOS/CASP3/TGFB2/MYC/MAP2K1/SMAD3/TGFB3/AKT3/BCL2/PIK3CD/PIK3CG/RAC2
KEGG_DILATED_CARDIOMYOPATHY	KEGG_DILATED_CARDIOMYOPATHY	90	-0.369658	-1.54857	0.00684167	0.019982	0.0112027	5501	tags=36%, list=17%, signal=30%	SGCA/CACNB1/DAG1/SGCB/ADCY3/CACNA2D4/CACNB2/CACNA2D1/CACNG4/ITGA2/TPM3/ADCY1/ITGB7/LMNA/PLN/ITGA5/DES/TGFB2/ITGA3/ITGA7/TGFB3/CACNA1C/ADCY9/TNF/TPM4/TPM1/ADCY4/MYL2/ITGB5/SLC8A1/ITGB3/TPM2
KEGG_PROSTATE_CANCER	KEGG_PROSTATE_CANCER	89	-0.363374	-1.52697	0.00963393	0.0276976	0.0155284	6301	tags=34%, list=20%, signal=27%	PDGFD/GSTP1/PIK3R5/CREBBP/MTOR/RELA/INS/EGFR/AR/PDGFB/CREB1/PDGFRB/E2F3/FGFR2/PIK3R1/PIK3CA/NRAS/KRAS/PTEN/FGFR1/HRAS/MAP2K1/MAP2K2/PDGFA/TGFA/NFKB1/AKT3/BCL2/PIK3CD/PIK3CG
KEGG_SMALL_CELL_LUNG_CANCER	KEGG_SMALL_CELL_LUNG_CANCER	84	-0.366144	-1.50928	0.0131814	0.0361997	0.020295	5977	tags=33%, list=19%, signal=27%	LAMC3/PIK3R5/TRAF6/RELA/COL4A1/COL4A2/PIAS4/CYCS/ITGA2/E2F3/PIK3R1/PIK3CA/CDKN2B/PTEN/RXRA/TRAF3/MYC/ITGA3/LAMC2/NFKB1/LAMB3/LAMC1/TRAF5/AKT3/BCL2/PIK3CD/PIK3CG/LAMA4
KEGG_EPITHELIAL_CELL_SIGNALING_IN_HELICOBACTER_PYLORI_INFECTION	KEGG_EPITHELIAL_CELL_SIGNALING_IN_HELICOBACTER_PYLORI_INFECTION	66	-0.37905	-1.49552	0.0149728	0.0399274	0.0223849	5481	tags=41%, list=17%, signal=34%	ADAM10/MAPK14/CCL5/RELA/F11R/EGFR/IGSF5/CSK/ATP6V0E1/ADAM17/ATP6V1C1/JAM2/CDC42/SRC/PLCG2/ATP6V1A/CXCR1/CASP3/PTPN11/CXCR2/ATP6V1B2/NFKB1/MAPK12/JAM3/MET/TJP1/LYN
KEGG_ERBB_SIGNALING_PATHWAY	KEGG_ERBB_SIGNALING_PATHWAY	86	-0.34886	-1.44947	0.0192548	0.0482092	0.0270281	4008	tags=30%, list=12%, signal=27%	SHC3/CBL/STAT5B/ABL2/PIK3R1/SRC/STAT5A/EIF4EBP1/PIK3CA/PLCG2/NRAS/CBLB/RPS6KB1/KRAS/SHC1/HRAS/NCK2/MYC/MAP2K1/MAP2K2/CRKL/TGFA/AKT3/PIK3CD/PRKCB/PIK3CG
KEGG_AXON_GUIDANCE	KEGG_AXON_GUIDANCE	127	-0.324737	-1.42668	0.0156191	0.0410559	0.0230176	6551	tags=36%, list=20%, signal=29%	PPP3R2/SEMA6A/ABL1/GNAI1/SEMA4D/LIMK2/DCC/SEMA3E/FES/EPHA6/ROBO3/CXCR4/SEMA6C/EFNA5/EPHB6/EFNA1/FYN/CDC42/SEMA4B/SLIT1/SEMA5B/PLXNA1/NRP1/SEMA3B/NRAS/PLXNC1/KRAS/HRAS/SEMA7A/NCK2/SLIT2/LIMK1/ABLIM3/EPHA2/RND1/RHOD/GNAI2/DPYSL2/CFL2/EPHB4/ABLIM2/MET/ABLIM1/EPHB2/CXCL12/RAC2
KEGG_PURINE_METABOLISM	KEGG_PURINE_METABOLISM	147	0.305293	1.34658	0.0200389	0.0491622	0.0275623	5009	tags=27%, list=16%, signal=23%	DGUOK/ENTPD2/AK7/NME4/GMPR/RRM2B/NME3/PDE9A/HPRT1/ADCY7/PDE6A/XDH/POLR2G/POLR2H/PDE4D/POLR3H/PAPSS1/ENPP3/POLR3K/NUDT9/ADK/POLR2J/AK4/CANT1/PDE8B/ENTPD8/ENTPD3/APRT/AK2/ADCY6/POLR3GL/ADCY5/POLE4/ATIC/PDE1A/GMPS/GMPR2/NT5E/FHIT/AMPD1
KEGG_HUNTINGTONS_DISEASE	KEGG_HUNTINGTONS_DISEASE	158	0.336261	1.48994	0.00276557	0.00960121	0.00538283	5324	tags=28%, list=17%, signal=24%	NDUFC2/PLCB1/PPARG/HTT/POLR2G/CREB3L1/POLR2H/COX8C/SOD1/GNAQ/NDUFB3/NDUFA7/AP2A2/POLR2J/CREB3L4/NDUFA2/COX8A/TBP/SLC25A4/VDAC1/CREB3L2/DNAL4/UQCRQ/NDUFB8/NDUFA10/NDUFA3/NDUFC1/DNAI2/RCOR1/NDUFB1/COX7C/NDUFS4/COX6B1/NDUFA8/DCTN4/CLTCL1/NDUFA4/COX7A2/TBPL2/NDUFV1/SDHC/DNAH3/DNALI1/NDUFB7/SIN3A
KEGG_BASE_EXCISION_REPAIR	KEGG_BASE_EXCISION_REPAIR	33	0.469333	1.56569	0.019184	0.0482092	0.0270281	4162	tags=33%, list=13%, signal=29%	NTHL1/TDG/NEIL1/SMUG1/MPG/APEX2/PARP4/LIG3/XRCC1/POLL/POLE4
KEGG_CITRATE_CYCLE_TCA_CYCLE	KEGG_CITRATE_CYCLE_TCA_CYCLE	30	0.485733	1.59749	0.0193885	0.0482092	0.0270281	4907	tags=37%, list=15%, signal=31%	IDH1/CS/SUCLA2/DLAT/SUCLG1/OGDH/PCK2/FH/MDH1/SUCLG2/SDHC
KEGG_GLYCINE_SERINE_AND_THREONINE_METABOLISM	KEGG_GLYCINE_SERINE_AND_THREONINE_METABOLISM	31	0.497636	1.64174	0.0134398	0.0363666	0.0203886	6046	tags=48%, list=19%, signal=39%	SHMT1/GNMT/AMT/GLDC/GLYCTK/PSAT1/CTH/PHGDH/PSPH/BHMT/GCAT/SRR/ALAS1/GAMT/DMGDH
KEGG_BIOSYNTHESIS_OF_UNSATURATED_FATTY_ACIDS	KEGG_BIOSYNTHESIS_OF_UNSATURATED_FATTY_ACIDS	19	0.578175	1.67006	0.0169943	0.0440417	0.0246916	5258	tags=53%, list=16%, signal=44%	FADS2/ACOX3/SCD5/ACOX1/HADHA/TECR/ACOT1/SCD/PECR/HSD17B12
KEGG_BUTANOATE_METABOLISM	KEGG_BUTANOATE_METABOLISM	34	0.495987	1.67509	0.0123386	0.0349277	0.0195819	2931	tags=38%, list=9%, signal=35%	ECHS1/HMGCS2/ACAT2/HMGCS1/BDH1/OXCT1/GAD1/ALDH3A2/ACSM3/HMGCL/HADH/HADHA/ACSM1
KEGG_AMINOACYL_TRNA_BIOSYNTHESIS	KEGG_AMINOACYL_TRNA_BIOSYNTHESIS	22	0.565919	1.71834	0.0126654	0.0353097	0.0197961	6173	tags=50%, list=19%, signal=40%	AARS2/FARSB/YARS2/NARS2/WARS2/IARS2/FARS2/VARS2/RARS2/PARS2/TARS2
KEGG_OXIDATIVE_PHOSPHORYLATION	KEGG_OXIDATIVE_PHOSPHORYLATION	99	0.41996	1.73381	0.000549824	0.00229926	0.00128906	7181	tags=43%, list=22%, signal=34%	ATP6V0E2/NDUFC2/PPA1/COX8C/ATP6V1G1/NDUFB3/NDUFA7/COX17/ATP6V0D1/ATP6V1H/NDUFA2/COX8A/ATP6V0A4/ATP6V1G2/UQCRQ/ATP12A/NDUFB8/ATP6V1C2/NDUFA10/NDUFA3/NDUFC1/ATP6V0B/NDUFB1/COX7C/NDUFS4/COX6B1/NDUFA8/NDUFA4/ATP6V1F/COX7A2/NDUFV1/LHPP/SDHC/NDUFB7/ATP6AP1/ATP6V1G3/COX6A1/UQCR11/NDUFS5/COX5B/COX4I1/UQCRC2/ATP6V1E2
KEGG_ALPHA_LINOLENIC_ACID_METABOLISM	KEGG_ALPHA_LINOLENIC_ACID_METABOLISM	18	0.623205	1.78589	0.00532602	0.0162652	0.00911895	5976	tags=56%, list=19%, signal=45%	PLA2G4A/PLA2G6/FADS2/ACOX3/PLA2G12A/ACOX1/PLA2G10/PLA2G3/PLA2G2E/JMJD7-PLA2G4B
KEGG_TERPENOID_BACKBONE_BIOSYNTHESIS	KEGG_TERPENOID_BACKBONE_BIOSYNTHESIS	15	0.665343	1.80608	0.00345717	0.0115658	0.00648427	2265	tags=47%, list=7%, signal=43%	PMVK/HMGCS2/ACAT2/IDI1/MVK/HMGCS1/FDPS
KEGG_LYSINE_DEGRADATION	KEGG_LYSINE_DEGRADATION	39	0.533868	1.84065	0.000896697	0.00358679	0.0020109	4308	tags=41%, list=13%, signal=36%	DOT1L/ECHS1/ACAT2/AADAT/PLOD1/ALDH3A2/OGDH/AASDH/ASH1L/HADH/HADHA/GCDH/EHMT1/SETDB1/BBOX1/SETMAR
KEGG_PROPANOATE_METABOLISM	KEGG_PROPANOATE_METABOLISM	31	0.608593	2.0078	0.000145332	0.000742806	0.000416447	2894	tags=42%, list=9%, signal=38%	MCEE/ECHS1/HIBCH/ACAT2/ALDH6A1/SUCLA2/ACSS3/ACSS1/SUCLG1/ALDH3A2/ACACA/HADHA/PCCA
KEGG_STEROID_BIOSYNTHESIS	KEGG_STEROID_BIOSYNTHESIS	16	0.740036	2.03288	8.39e-05	0.000497954	0.000279173	4017	tags=75%, list=13%, signal=66%	SQLE/NSDHL/TM7SF2/EBP/FDFT1/DHCR7/HSD17B7/MSMO1/LSS/CYP27B1/CEL/CYP51A1
KEGG_FATTY_ACID_METABOLISM	KEGG_FATTY_ACID_METABOLISM	42	0.602129	2.11127	1.63e-05	0.000115426	6.47e-05	2970	tags=43%, list=9%, signal=39%	HADHB/ECI2/ECHS1/ACAT2/ACSL3/CYP4A11/ACADL/CPT1A/ACOX3/ADH6/ACSL5/CPT2/ACADVL/ALDH3A2/ACOX1/HADH/HADHA/GCDH
KEGG_PEROXISOME	KEGG_PEROXISOME	78	0.54443	2.15863	2.29e-07	3.01e-06	1.69e-06	6806	tags=49%, list=21%, signal=38%	GSTK1/PEX11G/IDH1/ECI2/PMVK/XDH/NUDT19/PAOX/MVK/ACSL3/SOD1/PXMP4/ACOX3/ACSL5/SLC25A17/DHRS4/PEX12/PEX19/PEX3/ABCD1/ACOX1/HMGCL/DECR2/PEX1/ECH1/PEX7/PEX11B/CROT/PEX2/ACSL4/PEX14/PECR/SCP2/PEX16/EPHX2/PEX11A/PEX6/PEX13
KEGG_VALINE_LEUCINE_AND_ISOLEUCINE_DEGRADATION	KEGG_VALINE_LEUCINE_AND_ISOLEUCINE_DEGRADATION	43	0.626462	2.21626	2.75e-06	2.41e-05	1.35e-05	2996	tags=49%, list=9%, signal=44%	DBT/BCKDHB/MCCC1/HADHB/BCKDHA/MCEE/ECHS1/HMGCS2/HIBCH/ACAT2/ALDH6A1/MCCC2/HMGCS1/OXCT1/ALDH3A2/ACAD8/HMGCL/HADH/HADHA/PCCA/BCAT2
